# Supplementary material for: Evaluation of bias induced by viral enrichment and random amplification protocols in metagenomic surveys of saliva DNA viruses
Source: Microbiome. 2018 Jun 28;6:119. doi: 10.1186/s40168-018-0507-3 (PMC6022446; doi:10.1186/s40168-018-0507-3)
Supplement: Supplementary file 1 — Table S1. Overview of samples and procedures followed for the analysis of mock communities and saliva samples. (XLSX 11 kb) [file 40168_2018_507_MOESM1_ESM.xlsx]

## Sheet: Hoja1
Table S1. Overview of samples and procedures followed for the analysis of mock communities and saliva samples
		1. Viral enrichment	2. Nuclease treatment	3. DNA extraction	4.Random amplification			5.Quantification
Sample	Name				Type	Template (ng)	Elongation (h)
Mock community 1 (duplicates)	Control	-	Nucleases cocktail&	Phenol:ClOH	-	-	-	qPCR
	C	2x3000 g	Nucleases cocktail&	Phenol:ClOH	-	-	-	qPCR
	0.22	0.22 µm	Nucleases cocktail&	Phenol:ClOH	-	-	-	qPCR
	0.45	0.45 µm	Nucleases cocktail&	Phenol:ClOH	-	-	-	qPCR
	I	Iodixanol cushion	Nucleases cocktail&	Phenol:ClOH	-	-	-	qPCR
	MDA	-	Nucleases cocktail&	Phenol:ClOH	MDA-GenomiphiV2	1	2.5	qPCR
	C+0.45+MDA	2x3000g + 0.45 µm	Nucleases cocktail&	Phenol:ClOH	MDA-GenomiphiV2	1	2.5	qPCR
	C+0.45+I+MDA	Full-protocol*	Nucleases cocktail&	Phenol:ClOH	MDA-GenomiphiV2-WD	1	2.5	qPCR
	MDA_WD	-	Nucleases cocktail&	Phenol:ClOH	MDA-GenomiphiV2	1	2.5	qPCR
Mock community 2 (triplicates)	Control	-	Nucleases cocktail&	Phenol:ClOH	-	-	-	qPCR
	C	2x3000 g	Nucleases cocktail&	Phenol:ClOH	-	-	-	qPCR
	0.22	0.22 µm	Nucleases cocktail&	Phenol:ClOH	-	-	-	qPCR
	0.45	0.45 µm	Nucleases cocktail&	Phenol:ClOH	-	-	-	qPCR
	I	Iodixanol cushion	Nucleases cocktail&	Phenol:ClOH	-	-	-	qPCR
	C+0.45+I	Full-protocol*	Nucleases cocktail&	Phenol:ClOH	-	-	-	qPCR
	SISPA	-	Nucleases cocktail&	Phenol:ClOH	SISPA-1primer	1	40x(1min)	qPCR
	MDA	-	Nucleases cocktail&	Phenol:ClOH	MDA-GenomiphiV2	1	2.5	qPCR
	C+0.45+I+MDA	Full-protocol*	Nucleases cocktail&	Phenol:ClOH	MDA-GenomiphiV2	1	2.5	qPCR
Saliva pool 1 (9 individuals)	Unamp1	Full-protocol*	Nucleases cocktail&	Phenol:ClOH	-	-	-	WGS
	MDA_G1	Full-protocol*	Nucleases cocktail&	Phenol:ClOH	MDA-GenomiphiV3	1	2.5	WGS
	MDA_G2	Full-protocol*	Nucleases cocktail&	Phenol:ClOH	MDA-GenomiphiV3	1	10	WGS
	MDA_G3	Full-protocol*	Nucleases cocktail&	Phenol:ClOH	MDA-GenomiphiV3	0.01	3.5	WGS
	MDA_G4	Full-protocol*	Nucleases cocktail&	Phenol:ClOH	MDA-GenomiphiV3	0.01	10	WGS
	MDA_T1	Full-protocol*	Nucleases cocktail&	Phenol:ClOH	MDA-TruePrimeTM	1	2.5	WGS
	MDA_T2	Full-protocol*	Nucleases cocktail&	Phenol:ClOH	MDA-TruePrimeTM	0.01	3.5	WGS
	SISPA1	Full-protocol*	Nucleases cocktail&	Phenol:ClOH	SISPA-1primer	1	35x(1min)	WGS
	SISPA2	Full-protocol*	Nucleases cocktail&	Phenol:ClOH	SISPA-3primers	1	35x(1min)	WGS
Saliva pool 2 (7 individuals)	Unamp2	Full-protocol*	Nucleases cocktail&	Phenol:ClOH	-	-	-	WGS
Saliva-Sa101	Sa101	Full-protocol*	Nucleases cocktail&	Phenol:ClOH	MDA-GenomiphiV3	1	2.5	WGS
Saliva-SaC25	SaC25	Full-protocol*	Nucleases cocktail&	Phenol:ClOH	MDA-GenomiphiV3	1	2.5	WGS
Saliva-Sa33	Sa33	Full-protocol*	Nucleases cocktail&	Phenol:ClOH	MDA-GenomiphiV3	1	2.5	WGS
Full protocol*: 2 x 3000 g + 0.45 µm + Iodixanol cushion; Nucleases cocktail&: DNAseI + NucleaseS7 + RNAseA
