# Supplementary material for: Evaluation of bias induced by viral enrichment and random amplification protocols in metagenomic surveys of saliva DNA viruses
Source: Microbiome. 2018 Jun 28;6:119. doi: 10.1186/s40168-018-0507-3 (PMC6022446; doi:10.1186/s40168-018-0507-3)
Supplement: Supplementary file 2 — Table S2. Oligonucleotides used in this study. (XLSX 10 kb) [file 40168_2018_507_MOESM2_ESM.xlsx]

## Sheet: Hoja1
Table S2. Oligonucleotides used in this study
Oligonucleotide	Application	Sequence (5´-3´)
FR20RV	SISPA	GCCGGAGCTCTGCAGATATC
FR26RV-12N	SISPA	GCCGGAGCTCTGCAGATATCNNNNNNNNNNNN
1N-FR20RV	SISPA	NGCCGGAGCTCTGCAGATATC
2N-FR20RV	SISPA	NNGCCGGAGCTCTGCAGATATC
3N-FR20RV	SISPA	NNNGCCGGAGCTCTGCAGATATC
4N-FR20RV	SISPA	NNNNGCCGGAGCTCTGCAGATATC
Primer_K	SISPA	GACCATCTAGCGACCTCCAC
Primer_K-8N	SISPA	GACCATCTAGCGACCTCCACNNNNNNNN
K-12N	SISPA	GACCATCTAGCGACCTCCACNNNNNNNNNNNN
1N-K	SISPA	NGACCATCTAGCGACCTCCAC
2N-K	SISPA	NNGACCATCTAGCGACCTCCAC
3N-K	SISPA	NNNGACCATCTAGCGACCTCCAC
4N-K	SISPA	NNNNGACCATCTAGCGACCTCCAC
454-A	SISPA	ATCGTCGTCGTAGGCTGCT
454-A-12N	SISPA	ATCGTCGTCGTAGGCTGCTNNNNNNNNNNNN
1N-454-A	SISPA	NATCGTCGTCGTAGGCTGCT
2N-454-A	SISPA	NNATCGTCGTCGTAGGCTGCT
3N-454-A	SISPA	NNNATCGTCGTCGTAGGCTGCT
4N-454-A	SISPA	NNNNATCGTCGTCGTAGGCTGCT
WR-F	qPCR	AATAGACGGCGACAGGTTTC
WR-R	qPCR	ACGGTGCACAAATACCTACG
Lambda-F	qPCR	AGTACCCAATGATCCCATGC
Lambda-R	qPCR	TCAGCCAAACGTCTCTTCAG
Adenov5-F	qPCR	CGGATGGAACCATTATACCG
Adenov5-R	qPCR	CTGGGCGAAGATATTTCTGG
Phi29-F	qPCR	TGCGAACCCTAGAAGAAAGC
Phi29-R	qPCR	ATCAGTTCATCTGCCGCATC
M13-F	qPCR	TGAGGGTTGTCTGTGGAATG
M13-R	qPCR	TAGCAAGCCCAATAGGAACC
MVMp-F	qPCR	AGGGTTTAAGGGATGGTTGG
MVMp-R	qPCR	TTGGTTGGTTCTCCTTGGTC
PCV2-F	qPCR	AATGAGGAAGGACGAACACC
PCV2-R	qPCR	CAGTTCCTTTGGCTTTCTCG
