# Supplementary material for: Evaluation of bias induced by viral enrichment and random amplification protocols in metagenomic surveys of saliva DNA viruses
Source: Microbiome. 2018 Jun 28;6:119. doi: 10.1186/s40168-018-0507-3 (PMC6022446; doi:10.1186/s40168-018-0507-3)
Supplement: Supplementary file 3 — Table S3. Quality-filtered reads obtained by Miseq-Illumina sequencing and mapped to cross-contigs. (XLSX 9 kb) [file 40168_2018_507_MOESM3_ESM.xlsx]

## Sheet: Hoja1
Table S3. Quality-filtered reads obtained by Miseq-Illumina sequencing and mapped to cross-contigs
Sample	Input reads	Quality filtered reads	Reads in cross-contigs
Unamp1	1900706	1890406	1041434
MDA_G1	1263681	1255388	585581
MDA_G2	1467767	1462969	721733
MDA_G3	1495428	1490954	785563
MDA_G4	1223187	1212796	633875
MDA_T1	1411414	1402849	676653
MDA_T2	1496974	1491142	891298
SISPA1	1485465	1576560	258274
SISPA2	1803971	1373705	315461
Unamp2	2033774	2011102	1231241
Sa101	1229288	1097629	497513
SaC25	1690494	1492269	1051062
Sa33	1862974	1624972	1115328
