# Supplementary material for: Evaluation of bias induced by viral enrichment and random amplification protocols in metagenomic surveys of saliva DNA viruses
Source: Microbiome. 2018 Jun 28;6:119. doi: 10.1186/s40168-018-0507-3 (PMC6022446; doi:10.1186/s40168-018-0507-3)
Supplement: Supplementary file 4 — Table S4. Effect of several treatments in bacteria removal. (XLSX 9 kb) [file 40168_2018_507_MOESM4_ESM.xlsx]

## Sheet: Hoja1
Table S4. Effect of several treatments in bacteria removal
Bacteria	Treatment	Colonies ml-1
E coli (exp A)	Untreated	326000000
	2x3000 xg	1990
	3000 xg + 0.45 µm	<10
E coli (exp B)	Untreated	311000000
	2500 xg	898000
	2500 xg + 0.45 µm	<10
S aureus (exp A)	Untreated	607000000
	3000 xg + 0.45 µm	<10
S aureus (exp B)	Untreated	338000000
	2x3000 xg	2400000
	2500 xg + 0.45 µm	<10
R litoralis	Untreated	323000000
	2500 xg	488000
	2x2500 xg	220000
	2x3000 xg	77000
	2500 xg + 0.45 µm	<10
Pure cultures of the three bacteria strains were grown up to 0.D. (600 nm) = 0.6 and plated in semisolid agar medium (1,8% agar w/v in LB medium for E. Coli and S. aureus, and 1.5% agar w/v in Marine Brooth 2216 medium for R. litoralis) at different serial dilutions before and after treatments.
