# Supplementary material for: Evaluation of bias induced by viral enrichment and random amplification protocols in metagenomic surveys of saliva DNA viruses
Source: Microbiome. 2018 Jun 28;6:119. doi: 10.1186/s40168-018-0507-3 (PMC6022446; doi:10.1186/s40168-018-0507-3)
Supplement: Supplementary file 5 — Table S5. Virus enrichment and random DNA amplification effects on mock viral communities. Number of genomes determined by absolute qPCR. (XLSX 14 kb) [file 40168_2018_507_MOESM5_ESM.xlsx]

## Sheet: Hoja1
Table S5. Virus enrichment and random DNA amplification effects on mock viral communities. Number of genomes determined by absolute qPCR
	Lambda	WR	Phi29	AdenoV	M13	MVMp	PCV2a
Mock community 1
Control_1	366618	11402.1	1.19468e+06	178106	794356	937999	513486
Control_2	419600	7087.43	1.40533e+06	220992	308487	621895	157175
3000g_1	264676	107.973	820318	150117	187493	319699	128067
3000g_2	324076	100	798710	194002	176329	284898	135784
0.45µm_1	270450	100	1.17416e+06	80282.3	102238	218163	81312.7
0.45µm_2	527425	4181.17	1.0742e+06	305751	495341	476221	311675
0.22µm_1	461902	100	1.77394e+06	178289	383109	712835	289365
0.22µm_2	568203	5921.29	1.4897e+06	218533	228131	246414	137994
Iodixanol_1	404838	10311.9	1.06406e+06	186213	240663	705744	143913
Iodixanol_2	376659	8655.84	1.12491e+06	166154	113387	340631	50476.8
MDA_1	2.23466e+09	1.68488e+07	1.61453e+09	4.78504e+07	1.13124e+10	7.80377e+06	6.18586e+09
MDA_2	5.8812e+07	1.41855e+06	1.11625e+08	1.70259e+06	3.54542e+08	569228	9.05002e+08
3000g+0.45µm+MDA_1	1.48592e+08	140131	1.52086e+09	2.93525e+08	2.16831e+08	8.08108e+08	8.47829e+09
3000g+0.45µm+MDA_2	1.51913e+08	152737	7.06178e+08	2.1673e+08	2.38378e+08	3.2628e+08	6.4711e+09
3000g+0.45µm+iodixanol+MDA_1	6.90782e+08	137582	1.57921e+09	1.2856e+08	1.57968e+09	1.37235e+08	2.35973e+10
3000g+0.45µm+iodixanol+MDA_2	7.5914e+08	116157	5.33416e+08	9.32821e+06	1.92353e+09	2.13276e+06	1.88105e+09
MDA-WD_1	1.09807e+07	1.08689e+06	8.41657e+06	5.82187e+06	1.61082e+09	4.64879e+08	8.08977e+09
MDA-WD_2	3.76972e+07	8.1732e+06	1.05369e+07	9.18469e+06	6.73212e+09	4.01853e+08	1.21032e+10
Mock community 2
Control_1	70352.6	438411	1.00272e+06	147247	190631	126322	4062.92
Control_2	96446.5	1.41772e+06	1.13291e+06	230568	214652	299290	2744.62
Control_3	54620.2	762232	1.0593e+06	84773.8	87251	65422.1	868.157
3000g_1	30697.4	5821.78	318054	26506	16267	10324.6	612.722
3000g_2	27685.5	9978.9	327924	90547.3	34881.6	18001.1	493.811
3000g_3	83854.1	32188.2	1.40433e+06	190431	110561	47792.8	898.787
0.45µm_1	83455.3	115161	1.24186e+06	100147	50491.2	32713.6	1518.35
0.45µm_2	139340	167043	1.76839e+06	283484	144784	81431.4	2520.32
0.45µm_3	52207.2	218015	806982	78562.2	78479.8	64444.4	1045.47
0.22µm_1	56357.5	1441.14	1.07688e+06	28310.3	163375	54251.1	2116.28
0.22µm_2	74979.4	173437	994835	151677	84493.9	58579.6	1745.02
0.22µm_3	52205	448.757	548340	75184.7	60374	37926.7	1756.42
Iodixanol_1	23991.8	491254	949567	116586	72023.4	78445.7	2020.85
Iodixanol_2	19199.8	1.28806e+06	2.825e+06	9251.21	44110.1	79704.9	766.321
3000g+0.45µm+iodixanol_2	16082.8	7037.85	964174	229816	21663.6	16312.7	411.25
3000g+0.45µm+iodixanol_3	11959.5	10870.9	525862	96304.1	21309.4	21383.4	306.814
SISPA_1	571885	1.41336e+06	3.65994e+06	147911	801933	520790	24707.9
SISPA_2	1.63916e+06	1.61449e+07	1.37485e+07	230879	2.61841e+06	604881	21345.7
SISPA_3	4.2996e+06	3.59132e+07	2.66624e+07	194117	6.67899e+06	1.56467e+06	122686
MDA_1	2.20643e+06	521519	1.20003e+07	169653	3.86162e+06	88723.5	303182
MDA_2	4.38072e+06	2.2771e+06	8.92077e+06	500021	5.70838e+06	265191	359038
MDA_3	4.7516e+06	1.80575e+06	9.77072e+06	245878	1.59967e+07	113405	326322
Centrif+0.45+Iodixanol+MDA_1	499093	80865.5	3.78751e+06	178474	2.89482e+06	5331.84	9817.68
Centrif+0.45+Iodixanol+MDA_2	5.87242e+06	176906	3.16913e+07	544701	5.15118e+07	34062.5	361538
Centrif+0.45+Iodixanol+MDA_3	830369	157814	2.24885e+07	851008	3.68651e+07	393346	2.00897e+06
Control: untreated mock assemblage, 3000g: two consecutive centrifugation steps at 3000 xg for 10 min, 0.45µm and 0.22µm: filter pore size during syringe filtration, Iodixanol: iodixanol cushion, MDA: multiple displacement amplification with GenomiPhi kit V2, MDA_WD: multiple displacement amplification without denaturation step, SISPA: sequence independent, single primer amplification. Numbers at…
