# Supplementary material for: Evaluation of bias induced by viral enrichment and random amplification protocols in metagenomic surveys of saliva DNA viruses
Source: Microbiome. 2018 Jun 28;6:119. doi: 10.1186/s40168-018-0507-3 (PMC6022446; doi:10.1186/s40168-018-0507-3)
Supplement: Supplementary file 8 — Table S6. Proportion of highly biased contigs (fold changes > 10× or < 0.1×). (XLSX 9 kb) [file 40168_2018_507_MOESM8_ESM.xlsx]

## Sheet: Hoja1
Table S6. Proportion of highly biased contigs (fold changes >10x or < 0.1x)
	MDA_G1	MDA_G2	MDA_G3	MDA_G4	MDA_T1	MDA_T2	SISPA1	SISPA2
Highly biased contigs	7.62612	9.58154	28.9011	27.1412	6.21822	25.7724	10.7548	16.1126
Linear or >12Kbp highly biased contigs	7.20322	9.05433	29.2958	27.6056	5.39235	25.1107	10.8249	16.2978
Linear or >12Kbp highly biased contigs with 35-65% of GC	6.03398	5.79965	30.1699	29.877	4.51084	26.3035	7.90861	12.478
