# Supplementary material for: Evaluation of bias induced by viral enrichment and random amplification protocols in metagenomic surveys of saliva DNA viruses
Source: Microbiome. 2018 Jun 28;6:119. doi: 10.1186/s40168-018-0507-3 (PMC6022446; doi:10.1186/s40168-018-0507-3)
Supplement: Supplementary file 11 — Table S7. Normalized abundances (RPKMs) of 2570 cross-contigs from Unamp1-derived samples. (XLSX 256 kb) [file 40168_2018_507_MOESM11_ESM.xlsx]

## Sheet: Hoja1
Table S7. Normalized abundances (RPKMs) of 2570 cross-contigs from Unamp1 derived samples
	Unamp1	MDA_G1	MDA_G2	MDA_G3	MDA_G4	MDA_T1	MDA_T2	SISPA1	SISPA2
contig_1	21.5554	14.4457	12.7583	8.38951	7.43668	10.6231	35.981	1.84414	1.25189
contig_2	29.7486	15.4385	13.4772	9.55813	13.5245	8.47384	41.7241	5.45641	3.41709
contig_3	15.6992	12.2069	10.5381	14.606	4.08559	10.6881	38.9711	2.69053	1.50353
contig_4	26.0443	19.8239	16.3506	32.2842	14.8773	6.30161	26.3587	1.25456	0.970642
contig_5	26.1617	13.7458	13.039	10.749	5.27942	7.56572	35.9261	3.44646	1.86949
contig_6	55.214	20.7131	16.7658	4.79601	4.89019	13.096	81.3764	2.6848	1.54201
contig_7	18.2054	15.5778	8.01583	7.30085	3.96584	6.14406	33.0667	0.55689	0.502619
contig_8	251.689	217.406	133.161	259.634	215.613	72.9058	744.112	29.3171	20.9847
contig_9	29.0094	108.918	150.812	275.645	90.7109	44.8715	34.977	8.20966	5.93409
contig_10	23.2445	19.8187	12.2083	14.265	68.0329	10.2905	65.4411	1.61415	1.03833
contig_11	31.3883	22.1606	11.6961	22.6674	8.7328	5.92781	60.9924	1.0883	0.918457
contig_12	48.7774	28.8163	31.713	16.9139	12.6912	18.4246	25.0807	10.1713	8.38832
contig_13	18.8016	19.5997	22.3215	20.7172	1.62247	20.3424	6.80489	7.92098	6.19179
contig_14	58.6961	51.5709	41.709	33.4758	36.6495	54.0108	230.265	4.35778	2.9281
contig_15	115.164	9.88384	11.2361	0	0.67889	22.2565	0.360244	32.3696	34.8444
contig_16	833.22	316.077	382.808	12.6848	37.5932	657.127	9.95564	659.667	646.968
contig_17	20.6598	36.2858	35.1567	39.9565	6.67703	13.8526	54.4866	1.25712	0.871013
contig_18	30.9316	12.3319	2.29417	1.70115	3.78991	2.49129	51.6653	1.03031	0.814458
contig_19	39.7351	70.5449	72.2232	46.1274	10.1002	48.09	109.184	6.86826	6.15384
contig_20	14.4955	13.5189	9.75352	16.7432	12.2035	6.03731	22.5686	1.36392	1.41943
contig_21	14.8853	9.86036	5.07534	12.3806	2.40954	2.59878	16.1003	0.674043	0.543347
contig_22	11.7093	8.15129	4.00788	2.61672	5.4191	3.21815	31.7067	0.285138	0.109179
contig_23	57.154	28.396	23.6421	31.9869	4.27301	21.4497	74.9083	11.1386	9.98054
contig_24	31.0698	14.8229	12.5285	8.97352	0.831934	12.5855	57.4577	4.6538	8.29621
contig_25	28.1405	14.0919	13.277	6.1258	3.37987	18.1314	82.3822	3.23138	2.35674
contig_26	145.487	47.2306	49.7005	13.9248	1.16918	90.0123	241.236	19.3105	13.0816
contig_27	162.864	135.922	84.221	88.2192	60.0285	55.0165	370.771	12.996	9.89237
contig_28	64.1881	133.225	170.113	38.272	7.12156	115.032	15.9533	65.7461	44.9051
contig_29	91.0694	7.17365	12.5584	3.3633	0.207874	8.47747	0	75.2688	118.539
contig_30	80.6243	54.1884	65.8574	3.64858	2.54879	124.894	5.467	28.1381	25.8508
contig_31	94.0866	68.9476	71.9069	5.73783	190.882	144.226	10.2411	39.2523	40.2648
contig_32	26.3506	26.7844	33.2027	13.206	6.35514	20.9428	22.151	3.55139	3.41699
contig_33	31.6394	6.24287	13.3225	0	2.95415	66.5539	1.00808	28.7189	38.5049
contig_34	102.414	5.28221	2.09011	0.710203	0.656234	9.25663	5.20092	15.4308	15.6038
contig_35	253.148	429.221	454.952	1337.66	446.971	333.331	39.0864	56.7226	43.7189
contig_36	57.8427	35.6916	25.0681	24.8535	30.4419	22.8006	142.206	3.40734	1.83358
contig_37	33.0538	8.36514	7.76212	0.846715	0.962172	6.24423	10.1593	19.8395	24.9395
contig_38	15.5231	26.0006	29.3631	33.4771	6.33991	8.97274	11.6174	2.57877	2.29797
contig_39	20.3036	23.7687	25.28	10.4783	5.70047	29.6513	21.9752	6.14575	4.41898
contig_40	32.918	16.5349	17.114	7.56896	8.38666	9.65426	24.162	4.43914	4.05045
contig_41	136.552	93.5875	120.153	13.2083	8.6265	133.97	30.2702	120.647	82.5183
contig_42	38.1574	24.5069	29.8795	5.02987	44.2267	45.775	82.1344	5.22376	3.85354
contig_43	26.8021	7.7342	7.95739	4.31528	2.06242	9.20699	17.7197	19.1874	14.8038
contig_44	111.563	18.1163	22.3425	1.57317	1.02325	69.4724	1.09234	34.3401	44.495
contig_45	0	9.4227	11.4997	12.4984	1.0651	8.26435	19.6114	0.634879	0.336592
contig_46	33.5572	36.6977	40.8472	43.9062	22.2215	46.4744	26.602	16.9258	14.7973
contig_47	45.5634	18.6973	19.6484	16.2635	2.17791	40.0311	50.2496	5.90732	3.24206
contig_48	34.0253	11.5207	12.8034	1.55658	1.75302	19.8715	13.6928	5.67593	3.62848
contig_49	59.9943	49.4301	63.5303	147.139	12.2802	76.5911	15.5933	24.5228	18.9316
contig_50	47.0205	30.2827	35.0444	37.2568	6.26771	16.7379	32.3944	13.0611	8.08604
contig_51	686.526	287.918	283.365	242.903	144.124	166.275	785.402	257.958	236.729
contig_52	6.91427	11.6739	9.82882	7.9323	2.41357	8.31254	23.7397	0.653942	0.308177
contig_53	39.7995	66.816	61.6134	33.6752	63.8596	41.528	97.7998	6.68039	4.80577
contig_54	13.7989	10.4593	9.02539	4.68893	5.1461	5.81184	28.0616	0.709325	0.581999
contig_55	36.3519	5.11114	6.90649	1.183	0.887157	5.91927	0.459998	29.4407	31.1121
contig_56	19.5182	15.5229	15.1145	2.5379	3.72785	19.077	41.7606	3.06797	2.19281
contig_57	8.14241	18.0645	17.3373	3.46777	1.84674	17.3612	4.12884	2.07978	2.74739
contig_58	9.54078	16.7938	25.6935	1.60539	2.03325	28.8103	2.75089	2.42094	2.09577
contig_59	124.106	74.9798	71.529	56.7242	13.0205	95.7979	292.404	16.7693	12.9229
contig_60	23.6888	32.9725	42.2401	4.97645	3.99851	26.4185	9.80958	39.6778	38.3705
contig_61	22.3236	8.41408	4.64849	1.99262	1.53433	4.95475	39.7359	0.802935	0.327939
contig_62	32.0141	16.6401	17.7902	6.07133	1.26968	31.7589	36.1122	3.91434	2.75121
contig_63	56.8156	22.5085	15.4925	7.02776	3.31437	9.1224	44.6084	6.28606	4.60813
contig_64	488.422	629.2	607.998	928.454	605.616	461.806	683.728	219.28	134.166
contig_65	61.3305	6.26806	8.20925	21.7004	0	41.1048	0.62443	9.56128	9.01805
contig_66	14.0493	24.3137	27.1312	19.9744	1.9865	20.0058	2.22685	4.70093	3.68271
contig_67	11.193	22.1348	19.593	149.279	5.71108	15.9219	20.7968	0.976183	0.249186
contig_68	13.5585	6.81082	6.07322	0.869941	0.473506	6.62686	37.7277	2.76818	1.74577
contig_69	57.615	33.2803	35.2039	0.308984	2.20052	39.0588	0.955699	9.07311	9.56932
contig_70	6.39281	12.7416	7.78692	0.928649	344.216	3.15268	13.5958	0	0
contig_71	65.8821	10.2496	12.6712	3.49114	2.95212	5.00959	5.20008	20.3119	14.0535
contig_72	10.6185	13.5257	18.2577	0.563357	13.1382	3.40321	0.602403	6.91918	5.29868
contig_73	19.1046	14.2785	26.3577	2.31264	2.51533	32.2467	1.04181	7.47327	5.93187
contig_74	17.5014	4.05847	4.65798	1.18757	0	9.96914	53.5439	1.58601	0.921391
contig_75	80.2227	0.480194	0.94487	0	0	64.2062	0.220148	1.75211	2.26422
contig_76	153.406	4.82162	6.70241	0	0	9.86553	0	124.745	242.844
contig_77	19.5851	14.1605	15.8158	1.6894	0	51.1064	0.11134	9.1382	10.8999
contig_78	92.3153	81.8049	99.8285	63.2972	142.177	51.297	4.24931	842.757	602.869
contig_79	44.586	56.2744	79.7366	6.38816	8.91853	54.6077	2.24794	11.7409	8.9483
contig_80	62.8799	28.6773	27.3449	5.02678	5.60052	6.54837	27.785	6.72675	5.54092
contig_81	71.4664	28.9971	32.3683	8.25245	8.77387	40.5294	52.2302	55.1249	43.2185
contig_82	62.775	1.09317	0.998685	0	0	27.7368	0.261773	1.50467	2.08296
contig_83	47.4322	19.6041	20.0017	5.60015	4.89881	23.7109	71.4439	6.92996	32.0646
contig_84	5.64485	11.4324	9.79137	55.0466	3.27713	3.38473	3.46557	2.80492	2.9535
contig_85	17.4163	14.6753	9.88994	5.63857	1.89989	4.39513	37.7499	0.52771	0.583727
contig_86	21.2567	6.80335	7.32096	7.50073	12.5312	12.3911	50.6548	4.89489	3.52268
contig_87	51.9387	22.3001	19.9811	9.50817	7.44316	22.7	79.7087	17.0304	10.6418
contig_88	67.5103	17.4348	20.6992	3.48698	1.04135	95.5109	1.52986	5.07325	5.02775
contig_89	141.738	38.0348	44.9892	0.93827	5.27721	224.008	2.21942	28.5526	28.9069
contig_90	97.3036	284.073	336.808	77.9021	16.2987	97.0352	72.7351	88.7235	74.5741
contig_91	26.4276	13.0183	13.9962	0.97494	0.195838	34.9447	62.3927	4.77713	3.12882
contig_92	47.2464	55.5766	67.6955	9.92734	3.04054	66.8977	12.7716	17.9972	19.8483
contig_93	38.6721	34.4159	40.9573	56.781	2.92217	27.71	33.634	5.57678	4.90158
contig_94	32.9409	33.3602	31.9035	56.41	40.729	14.9405	26.3188	3.67705	3.05862
contig_95	25.8573	112.706	128.952	29.1759	7.6201	53.1316	9.79538	9.29907	9.16976
contig_96	49.0139	0.601675	0.212776	0	0	24.5271	0.192104	1.84744	2.19532
contig_97	17.675	25.5594	29.3914	9.99259	1.8743	9.2673	10.4857	8.95975	7.40046
contig_98	274.224	170.977	157.143	142.203	142.084	49.3692	144.445	44.6335	34.9728
contig_99	269.231	202.804	288.497	66.1873	7.86758	38.4736	0	170.973	184.509
contig_100	32.2653	39.9061	35.1847	52.4812	12.1372	20.6	75.9833	2.0916	1.40152
contig_101	8.00108	14.2364	12.0767	1.2236	354.671	9.63162	15.7934	0.525926	0
contig_102	50.473	31.3084	24.2474	10.0089	14.1699	27.9727	84.8679	6.23202	3.55396
contig_103	6.7102	6.82251	7.07409	15.4794	0.829167	2.83364	9.5301	2.26213	1.73233
contig_104	31.7029	32.4777	44.6154	85.864	63.0551	56.2035	6.65718	7.93401	5.97286
contig_105	370.092	463.436	539.261	604.162	955.586	338.1	151.902	283.589	384.69
contig_106	21.0213	31.9595	39.7452	2.82611	1.72408	21.2686	8.75052	3.23923	2.17052
contig_107	112.178	125.065	132.304	14.0796	323.389	144.282	10.265	53.7159	45.8799
contig_108	138.989	135.038	143.335	15.4738	11.3351	217.124	14.6281	52.1014	55.6169
contig_109	47.216	46.2266	55.6111	4.75673	18.8246	37.2737	24.8109	6.04203	5.52081
contig_110	45.8965	25.949	15.9435	19.3502	27.546	12.7284	103.161	2.28296	1.69531
contig_111	3.7363	20.073	20.1709	94.1381	25.4879	8.42844	3.60723	0.975553	0.64035
contig_112	22.7218	7.38407	8.2412	6.34821	4.45947	4.7015	11.5311	3.64849	3.33131
contig_113	147.582	78.9197	78.9276	27.4258	14.2725	98.1499	135.457	117.475	71.0765
contig_114	16.4421	13.1991	11.2831	6.58596	6.75353	6.99391	28.8276	0.70378	0.431162
contig_115	4.67923	6.08658	10.751	170.732	0.175685	4.80317	4.07393	1.83263	0.917623
contig_116	6.31464	9.86763	19.7068	16.038	0.220153	19.9828	0.284109	1.69587	1.19047
contig_117	40.8913	43.9016	45.2526	7.46856	0.705986	17.1702	0.818549	26.9792	26.5713
contig_118	13.9228	6.25847	4.41521	11.7162	2.86828	3.69971	49.2233	0.4249	0.48808
contig_119	99.3076	42.5234	42.3055	36.5884	5.84693	56.335	89.1348	21.4168	15.6878
contig_120	22.9143	12.7698	10.9761	5.26393	14.0288	14.1284	31.5312	10.3965	5.98492
contig_121	10.0201	12.2078	14.038	2.85558	1.13211	9.12041	26.992	0.799411	0.445226
contig_122	268.16	21.2803	24.5591	0	0.452897	23.4021	0	25.8748	34.4533
contig_123	3.40482	3.33675	2.18648	4.47511	0.770504	0.950005	27.9293	0.581893	0.167104
contig_124	127.995	114.672	151.501	3.23814	28.0903	149.254	2.30594	74.4293	93.3603
contig_125	3.86274	2.07413	1.87449	81.6356	0.319299	1.99532	5.9969	0.219608	0.168175
contig_126	23.5575	55.45	62.1631	63.3832	66.9337	33.5178	13.6348	12.978	13.8128
contig_127	44.7676	34.2908	45.5024	3.47089	5.33246	49.8108	1.11232	218.146	355.749
contig_128	9.07456	5.97341	6.65415	0.686681	1.14946	9.21822	52.8084	0.295148	0.282529
contig_129	19.0271	12.3077	14.1931	0.425227	0.326133	17.3657	2.81838	3.36463	1.3742
contig_130	13.1071	12.892	14.3507	10.1901	65.5161	8.38356	19.9245	1.42387	1.0904
contig_131	27.6932	16.6808	15.2843	12.3132	4.5844	12.6197	34.651	8.79825	7.72509
contig_132	50.5634	76.6529	85.4856	30.0742	7.34592	59.4577	14.1498	6.43736	5.34547
contig_133	36.3457	31.9462	37.1485	0.323205	1.60684	28.3995	0.196367	5.07924	5.56521
contig_134	28.5673	43.4913	54.7682	42.4834	69.3597	28.1572	13.1886	5.48326	6.2386
contig_135	0.433712	1.11069	1.09106	99.4286	2.3449	0.890401	0	0	0
contig_136	17.6011	7.00273	8.84532	0.288977	14.6777	4.98769	9.79187	10.1407	6.48159
contig_137	46.5858	49.379	48.5298	40.363	15.4355	103.912	314.738	7.35145	5.8133
contig_138	14.8907	5.02376	4.45741	10.1841	0.449056	10.0035	22.2145	0.960873	0.919792
contig_139	43.1366	14.878	14.9999	10.0339	0.999434	22.6791	80.0468	7.61859	22.9073
contig_140	10.1243	16.7551	15.4811	3.15822	0.25042	10.9086	1.33307	3.45617	2.83138
contig_141	678.006	223.632	234.488	252.227	103.305	100.686	307.459	200.265	224.121
contig_142	6.30362	11.7406	19.0603	3.34799	0.605264	7.30858	0.36614	2.02363	2.9754
contig_143	20.1124	16.2429	18.2768	1.38313	20.0544	42.7668	0.285206	17.8348	22.97
contig_144	7.98347	4.89742	3.54168	3.79544	3.50702	3.19602	32.304	0.326269	0.187392
contig_145	9.34074	4.29376	2.40744	23.7516	0	3.38259	21.6535	0.815983	0.312439
contig_146	79.49	13.6037	11.5024	0	0.310251	66.4907	0.91754	4.64705	5.71933
contig_147	23.63	41.1677	54.8244	20.5741	0.83001	17.2083	4.22596	5.16157	3.76146
contig_148	2.81063	5.35814	7.16717	0.302573	0.156287	8.6881	44.7919	0.501626	0.448168
contig_149	12.4803	20.2373	24.4887	21.1412	8.40632	26.2183	1.76877	3.68689	1.66838
contig_150	106.061	120.569	134.069	91.0125	75.2196	99.7731	97.5018	27.1145	20.7642
contig_151	15.1933	7.47694	7.48836	0.174966	0.36903	11.7707	39.0344	2.53812	2.00847
contig_152	102.232	89.0694	98.6422	9.41223	367.404	268.593	13.8527	41.2588	37.5242
contig_153	39.5879	44.0061	32.1824	29.0081	87.7755	10.3137	76.4109	17.5654	11.2314
contig_154	14.1026	10.1989	8.03534	3.97434	3.14011	4.07421	32.8823	0.597885	0.523266
contig_155	35.4045	1.97141	3.77973	0	0	21.9631	0	0.85948	1.38219
contig_156	87.0554	92.5119	73.4971	46.7146	36.9598	29.5579	112.898	94.8505	54.7585
contig_157	65.373	12.9472	12.4721	11.8081	5.303	10.7997	35.4399	12.0708	8.51228
contig_158	14.8431	8.43335	7.34814	70.5067	52.8925	1.68782	0	1.04902	0.602502
contig_159	105.401	0.708271	1.36368	0	0	8.49566	0	14.5233	18.8268
contig_160	11.6015	7.35678	1.46867	1.81873	5.86356	1.2485	10.3869	0.439718	0.740817
contig_161	1.75934	2.72975	5.19048	233.896	0.986618	4.34578	0.751564	0	0.269449
contig_162	8.10022	8.14474	8.83011	12.0283	26.4676	13.0611	9.83245	1.49811	0.742338
contig_163	11.7963	6.55123	2.30975	2.09957	2.2004	2.95778	26.5328	3.08984	1.96056
contig_164	137.192	207.09	207.88	9.75893	18.2776	256.243	16.0338	148.346	138.101
contig_165	15.8286	9.14667	6.45505	6.68697	6.00281	8.61096	37.4333	2.76515	1.43447
contig_166	10.5833	5.99641	5.79764	0.232096	0.167837	14.8365	57.5783	0.538699	0.550045
contig_167	9.98114	10.5894	19.0827	0.233202	2.81062	37.5498	3.85382	2.07485	2.62516
contig_168	26.8569	57.3049	65.7709	31.4439	3.7154	119.81	10.3733	14.2184	13.0661
contig_169	12.3087	6.50435	2.3513	16.3785	1.37321	0.677862	22.5671	0	0
contig_170	12.2562	11.0495	6.45403	4.75735	1.20408	3.39641	22.5681	0.368063	0
contig_171	75.287	273.048	297.255	61.712	49.3352	90.6026	46.9427	24.0202	18.4654
contig_172	28.4801	20.1707	23.3428	0.861453	2.13418	38.2677	1.76788	9.90466	8.01028
contig_173	25.5674	20.3287	23.226	5.3689	0.173324	64.7084	1.25818	6.21211	5.82226
contig_174	39.6461	62.4757	63.0198	6.28483	3.64277	55.0655	20.1473	11.9704	9.73538
contig_175	4.52076	22.8206	21.4243	392.373	10.2779	13.2824	0	0	0.49954
contig_176	25.1064	27.0599	31.4891	5.12408	6.23395	21.291	41.4936	7.47991	4.79728
contig_177	14.0452	7.422	9.10795	0.437541	0.292965	17.6211	43.8566	1.12838	1.15214
contig_178	14.8479	25.8349	30.3714	9.63074	42.2457	9.9873	0	14.3725	12.5271
contig_179	3.11987	7.00142	8.26839	46.5193	0	4.97429	0	1.14256	0.583313
contig_180	21.7542	12.8924	11.3297	4.89081	11.5509	4.82922	10.181	2.77102	3.00013
contig_181	187.042	38.7916	34.8319	11.575	4.88864	34.7717	119.108	23.0578	18.3903
contig_182	17.9267	25.4727	36.3104	1.40516	0.241933	23.481	11.7081	1.45598	1.48664
contig_183	62.969	41.0698	42.3208	10.7426	6.53417	19.9594	19.8122	8.05883	7.21239
contig_184	17.0945	9.97387	6.11836	8.49862	4.60622	2.92738	20.8248	0	0
contig_185	44.6315	65.5503	81.5416	31.2524	300.661	57.2288	13.8896	80.0762	90.4875
contig_186	16.2415	7.6583	5.77453	3.59232	2.62213	5.11264	22.1329	0.58717	0.524595
contig_187	2.65401	2.67138	2.36963	3.83865	0.616861	5.62159	23.0361	0.593971	0.379051
contig_188	11.1901	12.8833	12.9684	0.7754	2.05598	9.14118	33.3164	1.29979	1.07195
contig_189	113.778	159.454	194.773	138.337	11.0321	58.0506	1.05571	242.762	195.328
contig_190	6.1874	3.17945	2.84682	45.3113	0.874768	2.2777	11.9945	0.501374	0
contig_191	307.237	222.734	256.645	309.621	20.5918	148.296	130.135	157.574	136.95
contig_192	33.8227	15.008	14.2978	8.15577	18.2729	21.1315	70.744	5.15712	3.48468
contig_193	22.4487	41.7358	45.5987	45.282	17.6659	42.4333	3.35864	13.7703	9.7699
contig_194	81.9528	66.0195	71.6202	37.1874	20.7684	33.5963	26.3231	12.5619	13.1885
contig_195	54.7961	40.42	42.5107	3.78023	3.29048	24.2202	16.9958	8.8349	7.23235
contig_196	103.267	59.4375	67.8261	41.4534	3.92594	61.9767	96.0176	84.7511	69.8048
contig_197	24.864	6.3864	0.226657	0.368394	0.507428	0.92486	16.1663	0.916123	0.389758
contig_198	2.12321	12.0899	9.18252	0.894954	48.7919	8.9046	0.767633	0	0.311905
contig_199	111.236	86.8321	101.24	20.6377	54.9493	71.2405	100.975	24.7444	15.3621
contig_200	54.712	47.1283	44.5819	28.2915	7.71183	44.2006	125.225	5.1141	3.60305
contig_201	16.3508	16.2438	23.9555	7.36337	0.383074	22.4008	1.13291	4.71321	4.08014
contig_202	39.926	24.2908	32.2991	0	0.512833	70.8629	0.827268	10.3904	10.3204
contig_203	0.657553	3.89172	3.67003	0.479333	0	4.85528	44.8874	0.927116	0.709982
contig_204	13.9959	4.31237	3.04184	0	0.321222	37.119	0.310905	1.85582	1.50013
contig_205	16.8886	10.9913	10.8137	13.0671	4.94593	23.1298	62.2004	1.3577	0.639831
contig_206	124.736	264.955	300.244	153.008	59.3397	236.456	631.824	52.0101	30.2125
contig_207	7.2233	9.11852	13.1236	0.812582	0.19587	12.614	11.2694	2.20035	1.92574
contig_208	60.6588	33.7351	35.4553	4.73533	9.44632	12.913	26.9843	17.581	11.6092
contig_209	1.12128	3.55514	2.17082	2.77906	0.197024	1.61597	38.5629	3.26728	1.21068
contig_210	35.0377	12.3116	16.4789	0.383996	10.3139	12.1709	0	3.71358	4.22515
contig_211	0	17.8477	17.3296	4.44949	2.18479	14.058	17.9956	0.63749	0.732282
contig_212	13.8912	15.8327	20.2499	3.9159	0.731198	8.90496	2.84157	2.34689	1.79724
contig_213	14.3681	5.18991	3.09291	1.60202	0.865529	3.27646	17.6138	0.96163	0.65459
contig_214	123.043	160.66	205.066	12.3739	13.0324	54.3636	2.65497	117.726	128.875
contig_215	9.03787	9.28384	10.0131	0.168069	0	9.90679	10.7286	1.51702	1.24471
contig_216	16.4277	8.3396	5.91566	3.36383	1.21625	7.2046	13.1344	1.84343	0.913451
contig_217	18.7486	19.2537	28.2105	3.02965	2.84	11.9548	4.41768	3.58105	1.74513
contig_218	0	15.8129	15.8873	11.3332	5.54476	5.9774	32.8327	0.651099	0
contig_219	6.28069	8.85865	8.94088	7.68678	3.11065	2.95806	9.2722	1.30227	0.332425
contig_220	76.1633	0.221817	0	0	0	35.4135	0.495755	2.3016	3.1894
contig_221	8.69232	8.07538	7.76384	42.0723	1.77918	6.2362	27.4312	0.768728	0.925084
contig_222	0.943563	5.60939	3.82634	3.55376	7.52996	2.83303	34.0446	0	0
contig_223	18.5417	19.1963	20.6662	3.39056	10.4584	14.5805	2.06696	9.22559	7.91613
contig_224	9.28125	7.84727	8.03178	2.60219	0.696942	10.0352	33.5592	0.559234	1.11348
contig_225	21.8171	31.1812	35.0968	0.870017	2.79619	14.4612	3.89041	6.61889	4.29553
contig_226	96.8204	59.593	69.1582	87.9452	9.17392	61.2239	67.7898	16.5345	12.4019
contig_227	131.249	46.1783	52.7647	17.5482	13.2981	55.824	116.215	65.1584	45.03
contig_228	25.9343	12.4658	17.6335	3.08559	24.244	24.1145	26.3033	1.49202	1.14259
contig_229	22.6701	41.2834	51.3856	45.1132	20.2463	24.1231	8.48238	3.9036	3.5169
contig_230	58.4864	1.39427	3.9628	0	0	52.096	2.36597	8.6114	10.8151
contig_231	105.537	61.9748	53.6991	19.2005	1.57617	152.127	11.8461	35.9874	40.0619
contig_232	108.024	111.555	120.235	191.987	62.4539	45.2842	0	2010.19	1927.84
contig_233	5.39328	10.4155	9.04336	2.20403	1.36408	5.82301	53.6792	0.806511	0.264696
contig_234	231.715	311.789	236.809	202.191	159.784	64.4103	328.69	159.584	114.837
contig_235	18.6115	12.7462	12.4004	0.301493	1.16278	14.1068	18.8744	4.78175	2.05421
contig_236	17.9331	6.00179	4.82209	0.181564	0.218826	6.18207	21.0621	2.5753	1.34465
contig_237	9.35503	2.47177	1.51325	0.366639	0	3.69141	22.038	1.53648	0.362041
contig_238	539.451	14.6064	23.6416	0	0	26.7516	0	35.6888	40.9955
contig_239	4.10182	3.61259	0.79492	0.184573	0	1.62181	37.8583	0	0
contig_240	17.0433	11.0166	11.2801	8.75102	0.371373	26.466	42.8937	2.26475	1.55178
contig_241	8.0361	11.9282	11.6505	15.5468	2.54829	9.56248	35.7272	2.28534	0.828998
contig_242	57.4371	81.2358	55.8491	37.5657	39.9532	34.4292	163.483	6.37569	4.05338
contig_243	5.74922	8.87016	12.4226	2.86883	3.83342	20.4129	29.4641	0.603133	0.461878
contig_244	1.75572	2.78335	3.98545	34.3177	0	3.99669	10.2459	0.485386	0.27878
contig_245	23.3566	52.7085	67.8813	5.47403	6.52162	28.127	12.5387	3.40755	3.91424
contig_246	12.1872	9.20802	3.39199	2.26826	8.04944	1.79931	9.30987	1.0968	0.559953
contig_247	15.869	20.5757	20.2776	0.638409	4.38575	6.3809	0.186179	4.56875	5.57907
contig_248	766.547	1513.13	1674.66	1986	552.81	2279.07	294.265	1147.46	1050.56
contig_249	174.787	74.8331	61.0591	27.0411	35.0621	29.8415	78.7976	132.863	104.119
contig_250	206.183	463.934	550.267	119.157	61.294	162.011	43.0164	47.8805	37.5217
contig_251	66.0789	103.579	130.734	23.6919	193.284	17.6073	2.19043	10.0863	8.20087
contig_252	338.299	300.255	281.311	336.53	66.3136	193.727	964.451	82.286	76.2301
contig_253	44.6737	52.5668	51.7442	4.66332	5.30813	91.5552	5.8554	21.1712	18.4194
contig_254	13.2845	11.4181	3.21036	1.68529	8.04652	3.4885	24.574	0.626856	0.384036
contig_255	13.2647	7.88575	4.68783	2.59933	4.07263	2.49811	16.2979	0	0.38501
contig_256	13.6255	7.82387	2.8771	6.32189	3.29909	2.79178	7.28591	1.00847	0.482676
contig_257	38.5734	24.9038	21.7459	4.70605	18.1973	10.6968	9.08595	2.14917	1.74264
contig_258	26.993	17.0997	19.0732	96.6066	1.26989	4.55679	1.66441	11.8456	11.4123
contig_259	8.6753	6.10291	3.26267	0.329375	0.317577	3.32828	24.27	0.637069	0
contig_260	4.57203	6.04006	5.7672	77.568	0	8.20739	0.321414	1.40694	0.881531
contig_261	41.1319	46.7243	52.7369	5.42752	11.4076	11.9227	0.965137	12.4181	10.8823
contig_262	28.1151	50.4448	53.2428	12.6438	11.2495	9.16131	0	8.19449	6.27531
contig_263	89.6424	83.2795	116.337	19.862	18.5921	108.641	9.20341	1010.1	1536.97
contig_264	2.83914	3.80846	2.92831	0	725.929	3.78864	0.773802	0	0
contig_265	12.613	16.2572	18.8668	3.99759	1.2045	18.368	22.0209	1.28867	1.38161
contig_266	131.474	40.129	52.3022	5.09215	198.652	13.0993	0.586192	96.4177	163.949
contig_267	22.7531	19.4362	21.6728	1.9458	2.1834	4.79021	0.195673	24.6575	31.9018
contig_268	12.854	5.16114	2.79022	50.8743	4.27398	0.823937	0.464053	0.527614	0
contig_269	6.93064	2.23317	1.99013	9.44719	2.72275	2.33092	10.1153	0.529639	0
contig_270	39.0427	44.5428	56.9773	2.39915	12.5575	25.8994	1.46596	27.1794	29.241
contig_271	962.75	1965.49	1629.6	2110.68	2555.6	477.257	3056.89	293.869	275.178
contig_272	11.59	12.1894	8.80089	11.6084	4.05649	5.80921	48.8772	0.531424	0.305222
contig_273	46.7101	17.6822	19.1826	115.977	2.57006	23.2705	30.024	9.71252	6.7246
contig_274	8.44661	9.16663	2.66962	0.757607	2.15821	0.832119	17.2066	0	0
contig_275	22.5131	14.7436	18.3228	10.9546	14.7806	11.0483	27.5936	2.79845	2.55124
contig_276	46.8925	31.5761	16.9731	32.7034	8.08301	9.64444	76.0831	3.87817	2.86748
contig_277	5.23775	1.98561	1.26607	2.0059	0.583552	2.12722	38.9315	0.802713	0.512262
contig_278	40.3732	44.5049	57.2827	25.8746	5.92012	37.0821	3.2954	52.7224	48.7775
contig_279	10.0103	11.0632	10.4009	6.18518	2.17774	4.80889	10.8092	0.537674	0.514686
contig_280	49.2183	84.2936	107.406	10.9988	0.922892	3.89942	0.270682	9.69433	10.2078
contig_281	37.7047	60.8653	81.0782	1.81284	2.60505	5.66707	0	13.3511	9.29476
contig_282	5.10942	2.36629	1.27668	5.78915	0	2.6047	26.4431	0	0
contig_283	6.57081	6.12213	5.20252	1.40055	4.89516	1.38447	23.2812	0	0.726068
contig_284	43.3292	17.1954	13.4342	7.99099	20.6982	6.15924	27.5288	10.5752	5.6066
contig_285	11.0384	5.13067	5.74562	3.44052	1.52325	6.70948	33.5818	1.08646	1.66402
contig_286	32.0862	0	0.302507	0	0	24.3786	0.204839	0.543422	0.312113
contig_287	40.8767	26.8558	24.7317	0.772688	2.7938	150.68	3.34594	11.5485	14.8784
contig_288	26.1206	20.6126	29.1576	1.19888	1.61491	37.7221	2.12519	5.7289	5.84957
contig_289	0	6.76045	3.28593	2.98087	2.73725	1.1693	23.0436	4.11825	1.36662
contig_290	26	33.1415	29.4918	13.233	24.4376	18.2072	9.54408	10.1829	14.0154
contig_291	92.1819	214.446	182.727	151.259	53.5267	169.67	978.447	55.7457	32.3087
contig_292	15.898	10.9214	5.77684	9.22834	1.12085	2.75007	29.7638	0.553465	0.317882
contig_293	19.2111	4.51192	5.27431	0	0	4.51002	1.82073	10.0321	7.57584
contig_294	20.8158	29.4166	28.7857	6.35861	2.09007	7.53954	6.81337	1.39758	1.07026
contig_295	7.24242	2.84665	1.72255	15.1258	29.6238	1.03834	5.01906	0	0
contig_296	45.7992	3.71118	3.61195	0	0	62.0772	0.638031	4.37268	4.96886
contig_297	17.2986	3.80884	4.2429	0	0	26.851	0	1.27032	1.83753
contig_298	28.5441	14.2546	12.2359	0.513226	2.73931	21.5012	0.570178	7.23231	7.81903
contig_299	10.4669	30.7887	35.1403	153.629	0.35437	7.66996	2.21513	9.8101	11.541
contig_300	19.2581	10.3705	9.43703	9.80466	7.78838	10.1979	38.8464	2.44233	1.10019
contig_301	5.38525	7.08206	5.2034	0.594797	0	4.24643	20.8875	0.862833	0.440503
contig_302	68.0789	19.4812	17.0396	0.597198	2.87904	11.8888	29.3896	9.96263	7.73992
contig_303	0	2.43716	2.41325	0	0.720352	2.37972	44.0117	0	0
contig_304	11.6336	3.70809	3.70391	2.46787	0.54079	9.52813	19.1921	1.01252	0.996921
contig_305	8.88166	5.67118	5.72849	2.09819	1.53534	3.95066	15.006	0.579754	0
contig_306	10.8589	13.3782	12.3379	2.03547	3.36181	48.5223	8.86742	2.33302	2.67993
contig_307	10.764	7.79236	2.93009	1.28509	6.1953	0.415141	13.2272	0	0
contig_308	40.7171	16.7828	21.5511	0	0	4.43034	0	52.8458	63.0146
contig_309	54.9745	4.96873	6.47798	0	0	18.9882	0.592267	12.3735	13.1982
contig_310	17.0568	24.5549	30.1874	64.3783	52.7065	12.1337	2.36997	1.4736	1.91841
contig_311	0.564809	1.6913	1.97025	187.716	0	1.25617	0	0	0
contig_312	88.0317	78.5384	101.604	9.23064	4.59712	75.913	5.56183	19.1817	21.0169
contig_313	16.797	8.67669	9.05241	11.312	0.460592	9.1505	28.6054	1.18267	1.01889
contig_314	84.2012	51.0178	43.6629	23.4134	14.2937	33.4478	125.329	27.0826	18.1331
contig_315	66.1048	29.6273	24.6123	11.5829	12.1111	12.2166	86.4987	6.67653	7.15801
contig_316	22.9471	8.21766	1.2404	0	0.555388	0.759206	13.9614	0.44565	0.455036
contig_317	14.286	15.5011	14.7012	2.54564	1.48756	12.0313	16.1975	1.19363	0.914079
contig_318	33.3572	78.1638	88.6008	18.3723	19.5378	34.3386	21.8368	5.823	6.05999
contig_319	8.07676	16.5345	28.6182	0.618128	2.60745	10.7779	0	50.214	82.6297
contig_320	6.80746	3.02577	2.66319	0	4.56481	4.32981	25.3971	0.598017	0.686939
contig_321	15.9379	7.40743	5.44246	2.72179	1.4996	6.06438	43.4675	0.451237	0
contig_322	105.35	58.7842	65.2613	11.5934	6.18923	87.6824	3.85748	45.4493	43.7943
contig_323	18.3695	22.2752	21.9218	5.32495	5.85151	17.46	2.51207	1.51462	1.27588
contig_324	755.652	2545.83	2389.36	10486.6	611.939	4466.65	667.281	2002.85	2938.99
contig_325	42.3037	23.8037	17.0798	38.3888	4.4929	7.57914	50.8877	18.7161	13.7453
contig_326	64.481	24.8536	24.4553	0	0.672359	47.4433	1.47196	18.4974	19.2412
contig_327	100.981	173.844	170.969	117.814	26.2807	202.48	731.962	48.51	30.8785
contig_328	0	0	0.258787	100.788	0	0	0	0	0
contig_329	50.1138	108.897	148.234	9.07657	3.77553	123.072	8.27674	25.3237	25.1036
contig_330	69.3312	72.0507	66.6359	73.0612	10.5589	123.24	490.674	9.32762	8.92883
contig_331	5.91739	5.05935	6.00122	20.6793	0	12.5987	0	2.49984	0.837536
contig_332	33.1269	38.069	53.4281	10.9104	3097.05	32.1334	0	9.22263	6.34443
contig_333	37.0173	19.8785	23.6446	3.3224	0.390658	1.33506	0	28.3689	23.8853
contig_334	3.13888	2.43511	2.00935	0.405697	0.586749	2.49535	46.852	0	0
contig_335	6.50559	7.86793	11.4931	7.4965	0.883858	3.22192	3.16841	14.1844	27.0352
contig_336	11.5062	9.81378	8.71406	2.77952	0.788224	6.64452	21.8541	2.05556	1.08979
contig_337	690.562	1521.15	1602.9	3847.9	2308.21	904.716	179.695	7877.24	9549.65
contig_338	25.3607	15.3723	25.8127	2.47153	3.67381	12.8492	0	8.76404	8.6639
contig_339	31.6148	0.540078	0.534779	0	0	19.5483	0	0.480337	0.490454
contig_340	64.7964	6.93484	7.68938	0	0.300254	74.9741	1.85668	7.54906	13.6531
contig_341	7.67378	5.43094	4.2125	13.1524	0.802613	5.85151	25.5708	0.966039	1.35628
contig_342	38.4041	6.19695	7.08708	0.916511	2.7113	27.9117	28.1861	2.41731	1.85117
contig_343	18.6186	4.38902	5.61353	0	0	8.58961	6.86655	0.813234	1.61921
contig_344	82.4481	41.2234	32.2923	39.1748	11.2706	25.2615	59.0473	89.133	54.5313
contig_345	17.5398	7.56323	4.40531	2.89814	0.308199	1.31072	17.5665	0.989209	0
contig_346	12.0705	6.67515	10.7407	16.0291	0	9.55197	23.6214	2.30874	1.76803
contig_347	10.1167	11.249	8.27125	13.9984	1.74885	6.75006	4.14872	0.825468	1.64357
contig_348	14.926	4.12974	3.13138	8.46833	0.927843	0.845564	0	2.48171	0.760193
contig_349	37.9856	11.417	11.1756	0	0	1.31905	0	3.1524	5.46349
contig_350	8.17507	7.88869	4.4636	0.690937	0.312277	3.60474	21.4931	3.00689	4.73326
contig_351	28.3492	27.3955	36.524	43.7257	0.313687	9.43372	3.03612	6.04095	5.52567
contig_352	1.00085	6.11997	3.17959	0	0	1.71716	49.8149	0	0
contig_353	5.64963	12.8111	15.5293	0.521314	22.3047	9.44767	16.1321	0.840262	0.514776
contig_354	23.1827	14.2924	16.567	0	0.942946	1.62318	0	14.9645	13.3912
contig_355	276.954	142.645	100.381	184.548	92.8682	64.9553	332.167	60.2204	43.6691
contig_356	150.864	129.061	164.193	32.0129	36.1715	215.746	35.8553	55.0202	35.434
contig_357	6.82593	12.9854	13.8167	0.523775	0.73648	8.24581	2.03664	2.70153	1.68092
contig_358	10.0848	20.2128	20.6364	13.3902	0.738352	18.6483	16.1644	3.3855	9.72226
contig_359	106.669	102.08	102.194	8.86804	26.2438	398.192	28.9345	41.2676	38.6254
contig_360	17.7812	40.4497	51.0589	11.7676	2.54017	9.06676	1.53662	1.86841	3.38194
contig_361	2.61964	7.383	6.56808	2.65226	0	7.96251	88.692	0	0.785699
contig_362	62.7986	132.779	163.345	11.4047	7.35213	115.165	24.8372	48.7345	53.1656
contig_363	23.7505	0.810962	0.382383	0	0	0	0	21.466	15.518
contig_364	6.87181	9.735	11.9537	1.06581	14.5582	8.19444	1.29509	2.40504	1.184
contig_365	32.744	53.3092	50.9188	37.3683	4.09431	29.8499	47.4493	7.95393	3.44279
contig_366	2.07628	9.52197	7.56612	70.4515	0	8.31198	5.42982	1.21977	0
contig_367	12.4588	13.9903	13.9695	5.22578	0.325772	5.73974	0.437928	4.53099	2.40218
contig_368	25.6035	8.23555	6.4073	1.62296	25.4286	2.67388	13.1473	5.05744	3.20522
contig_369	2.76084	5.20483	6.63742	9.33754	12.6743	7.26875	4.23006	0	0.402835
contig_370	19.484	4.49712	5.76155	0.362788	0	2.49043	0.705331	9.99917	5.10489
contig_371	10.7537	13.733	21.0031	0	0	19.9307	0.52919	1.4039	1.0751
contig_372	10.1712	5.97204	1.97115	0.366146	0.992903	1.80971	18.4194	0.88524	0
contig_373	5.66626	6.94667	8.104	0.91789	1491.47	5.64573	9.63661	0	0
contig_374	4.84724	3.72211	4.3593	0	0	14.2505	21.1102	0	0.54518
contig_375	0.759199	1.08321	0.794504	0	0	0.911791	42.5011	0.713621	0
contig_376	0.532867	0	0.597478	42.7285	1.0032	0.507911	1.88801	0	0
contig_377	45.128	144.896	167.228	79.8338	2440.95	233.862	54.1084	30.2735	39.2334
contig_378	24.4766	9.79138	0.598476	0	1.67479	0.407007	14.589	0	0
contig_379	9.68387	13.0552	17.3558	14.2666	0	22.3854	1.17072	2.1502	1.64661
contig_380	6.26187	11.7429	6.49313	0	4.36094	4.89135	11.0031	0	0
contig_381	60.1229	46.0802	40.2248	17.3786	17.361	21.7417	7.67894	502.761	476.689
contig_382	848.001	891.281	668.688	858.994	530.509	126.063	982.129	89.0867	62.8363
contig_383	24.4428	3.6556	4.82631	0	0	24.2065	0	1.44499	3.04307
contig_384	23.1426	34.1285	41.0352	10.9292	2.47681	19.699	6.44718	7.76902	4.15081
contig_385	11.0861	5.49213	1.81275	1.30948	1.80368	3.082	33.0055	0	0
contig_386	12.3202	2.19726	1.20873	0	0	2.97983	19.5524	0.542837	1.10854
contig_387	6.47111	16.7315	20.2556	4.77337	1.57926	10.2801	0	3.43958	3.46581
contig_388	509.293	2933.17	2895.81	1335.71	5935.47	3297.25	630.486	388.169	444.777
contig_389	144.693	52.266	64.1359	0.375226	30.7519	200.913	2.46211	20.3211	18.4797
contig_390	0.849717	3.79627	2.93042	76.8636	0.904891	2.1647	3.01065	0	0
contig_391	85.2194	54.75	59.2258	16.7085	153.182	34.951	174.377	14.5246	20.8555
contig_392	4.41386	10.1891	3.03889	2.91649	0.793719	0.620001	3.65822	1.45575	1.11481
contig_393	2.87543	10.5953	5.59132	3.11581	28.449	5.91117	52.684	1.09573	0
contig_394	12.2382	5.56088	1.42756	0.662935	9.93028	2.39245	50.7265	0	0
contig_395	16.9264	8.77966	5.40794	9.85586	16.6757	3.6431	13.4501	7.33192	5.19365
contig_396	17.4874	24.7526	25.1225	3.22486	6.05867	5.72976	3.31929	6.23746	2.95027
contig_397	14.1992	14.7995	8.8254	21.0636	8.84507	5.12954	25.2938	0	0.564691
contig_398	27.177	9.58802	8.32262	0	2.87534	51.7784	0.649364	1.29204	2.26157
contig_399	43.9641	19.2483	15.0524	23.1395	4.18327	14.5079	38.6145	26.1077	15.8517
contig_400	20.0581	11.3565	11.6616	5.41543	5.01168	8.60343	13.4428	119.708	127.194
contig_401	16.1987	18.8488	29.2276	1.26033	12.6192	34.82	1.22516	5.81297	3.30277
contig_402	25.6421	9.49781	1.67193	0.679363	0.935758	1.17257	14.529	0	0.431256
contig_403	550.816	586.705	595.636	528.819	410.652	478.28	754.426	686.083	420.493
contig_404	17.7735	39.7263	47.1285	10.6996	11.3715	65.4904	5.20054	15.0509	12.5344
contig_405	1.60215	6.09578	5.02997	0.681283	67.7996	3.84834	27.4371	0	0
contig_406	160.213	261.611	135.666	160.374	216.29	66.3093	482.56	11.8653	12.4037
contig_407	0	9.69701	13.371	0.488918	0	3.32943	20.5319	0	0
contig_408	22.6509	3.33438	4.44454	0	0	20.4026	0	2.66138	3.63943
contig_409	0	9.2674	9.34641	10.8508	2.49664	4.98387	11.1233	0.763174	0.438327
contig_410	37.3667	33.6109	34.4288	1.87515	2.14104	95.1739	3.93347	12.4077	10.5251
contig_411	0	9.14501	12.9665	3.65232	2.73631	7.80624	11.8027	0	0.438631
contig_412	12.1359	3.22805	4.90111	0.593736	0	10.8689	21.5477	0.574196	0
contig_413	0	11.6707	15.5153	2.78262	1.4373	7.09498	7.24549	0.961088	0.441599
contig_414	9.35753	10.6705	9.23432	0	11.8992	4.49094	10.5669	1.736	1.034
contig_415	5.58336	8.72117	7.73338	0	0.360689	8.10803	13.0914	0.964736	0.88655
contig_416	16.7702	11.3381	10.7537	2.0974	0.722243	5.59467	7.76717	3.09086	3.10665
contig_417	15.1397	3.78277	1.18397	0.299899	0.843376	1.31758	10.0092	3.86706	2.66524
contig_418	40.2497	6.40697	7.12094	0	1.3285	2.31132	0	2.32582	3.71064
contig_419	504.479	726.502	691.764	773.408	765.884	705.785	1565.05	84.5388	97.7032
contig_420	10.9025	10.0823	11.3447	0.702436	0	8.70718	33.5566	1.16455	0.594537
contig_421	25.9479	12.7074	15.5663	10.2406	0.605016	5.40337	1.36636	2.33026	3.56902
contig_422	13.6984	0.658065	2.38923	0	0	34.565	0.392203	1.36564	1.6434
contig_423	106.962	24.5445	34.9528	1.92148	4.75353	30.7683	5.80022	28.5583	33.5537
contig_424	10.3342	27.3488	18.8604	1.92382	11.3491	9.78666	34.8437	0	0.449927
contig_425	13.1123	9.79774	11.3622	0.304409	0	13.7083	0	1.9626	1.35266
contig_426	7.69539	3.97812	1.75071	3.55686	0	1.00458	17.8808	0	0
contig_427	15.292	13.1868	17.366	1.83747	1.59941	6.05456	0	3.94888	3.47765
contig_428	1.5987	2.53443	3.08193	6.74704	829.682	0.785975	2.28564	0	0
contig_429	13.0634	8.68466	5.62272	3.37905	1.48092	1.91193	12.1437	0	0
contig_430	5.74283	8.03308	9.72188	25.4463	0	6.64915	3.69049	0	0.455936
contig_431	8.53155	8.43647	11.2709	6.77339	0	8.00317	2.99291	1.78649	1.21608
contig_432	23.0021	13.1382	18.4741	29.8983	4.45785	10.382	7.59061	3.3783	3.19582
contig_433	19.4523	16.8938	17.4803	1.95232	0.619209	30.8107	0	2.18619	3.34835
contig_434	0	5.10335	4.10025	74.9281	0.372138	0	0.70036	0	0
contig_435	17.6552	16.1475	1.22138	0.309375	1.24289	0.339803	9.22279	0	0
contig_436	60.5377	51.2925	62.9297	12.7238	5.23638	25.6781	15.1845	7.60313	3.37089
contig_437	105.743	89.2256	15.6175	12.64	13.3611	16.6143	441.84	5.81142	5.21767
contig_438	71.6366	14.0773	14.7434	4.46064	1.75035	4.4436	12.5043	6.62123	3.68765
contig_439	8.19765	6.09178	2.68089	24.8992	32.76	1.70925	4.03407	0	0.461004
contig_440	919.232	943.829	738.677	822.582	1250.67	389.879	2329.25	918.908	500.092
contig_441	17.0089	4.20049	3.46606	4.25759	0.625777	1.36868	15.8485	0.602556	0
contig_442	1.89298	3.683	3.15161	4.49519	1.13394	4.9373	19.105	0	0
contig_443	23.323	13.3707	13.172	3.45052	0	4.13442	6.81013	3.43808	1.70362
contig_444	29.0671	23.6554	23.0171	5.44916	16.0398	8.28706	39.6265	17.431	11.0203
contig_445	10.7155	2.19193	3.95649	1.88982	0	8.64869	44.2943	1.82762	1.86612
contig_446	7.62783	4.39726	1.81421	0	0	1.27235	15.1511	0	0
contig_447	8.68202	10.566	3.09741	1.17202	3.21033	1.52134	13.4646	1.85473	0.78908
contig_448	24.4779	7.37157	15.838	0	0	16.8589	0.310855	4.94805	5.84168
contig_449	71.4197	182.019	210.755	82.1814	8.48978	65.7638	26.0415	66.6779	67.1865
contig_450	1.9347	8.36482	10.5835	7.69271	0.643853	4.92876	1.55793	0	0
contig_451	3.08222	1.67529	2.30397	0	0.5158	0.587575	32.6581	0	0
contig_452	9.05524	7.03694	4.413	38.6134	0	1.89547	6.29096	0	0.479277
contig_453	12.4341	31.8207	38.5723	0	2.47096	18.0147	6.18878	3.13062	0.958969
contig_454	88.2705	81.1345	116.752	53.0801	2.21949	8.0907	0	58.876	50.0611
contig_455	179.65	195.995	247.024	116.718	89.7326	252.587	93.7614	61.6266	42.3778
contig_456	0.268272	1.41765	0.935824	0	0	2.26728	41.2949	0	0
contig_457	0.628086	3.12937	5.04708	384.814	0.919695	3.71176	0.741796	0	0.484404
contig_458	13.932	7.12466	7.40749	1.52885	2.6323	14.3932	32.0592	1.68975	2.42626
contig_459	1.79865	3.27913	4.82338	19.0118	0	4.44034	13.7017	0	0
contig_460	6.48012	2.42557	1.29507	0	0	1.80152	26.1488	0	0
contig_461	56.5143	71.1302	94.8309	2.74208	0.528773	12.4085	0	26.7305	23.3944
contig_462	7.5154	8.18205	6.75148	1.32011	21.6116	2.77906	8.55518	2.34055	0.977666
contig_463	7.69734	7.46515	3.43534	0	1.19341	2.65853	21.1764	1.27681	0.488887
contig_464	9.43663	7.33614	7.47781	0.33072	1.06292	8.96009	43.6158	0	1.143
contig_465	9.89141	5.75447	3.67996	0.771765	99.1278	2.54301	13.6113	0	0
contig_466	61.658	32.2464	27.5586	16.4385	7.57913	28.3552	179.21	14.0837	8.17062
contig_467	91.9481	99.7726	128.132	17.3479	7.19135	114.689	29.4312	61.5511	39.7707
contig_468	3.09599	2.5984	1.78674	12.3906	0.533342	0.486046	17.4221	0	0
contig_469	20.6823	5.94824	5.86594	0.555925	0	3.90785	5.29606	2.36557	0.988116
contig_470	28.1897	8.70571	8.14139	1.33437	1.60822	6.4731	7.35045	1.50553	1.81175
contig_471	16.6197	5.82261	3.60342	8.25526	1.34452	1.47035	10.0854	1.51041	0.495713
contig_472	7.53693	8.45128	10.9414	0	0.672939	9.81223	0	3.23984	2.64647
contig_473	8.11655	8.18824	11.5827	0.448233	0	18.3388	34.2046	0.866963	0.829897
contig_474	56.781	13.4657	14.0099	5.04772	2.29827	6.65301	8.28718	4.12224	3.48909
contig_475	716.221	878.064	402.966	545.777	1110.21	187.276	1942.25	90.8117	105.147
contig_476	11.2956	7.4857	7.75138	10.1239	0.813439	4.44783	15.4182	1.30543	0.499845
contig_477	21.2974	3.81667	0	0	0	0.494259	4.81189	0.870382	0.666536
contig_478	508.945	620.258	713.528	649.3	1028.98	1172.44	127.944	366.067	316.687
contig_479	10.291	2.05768	0.606396	0	0	1.60834	49.4926	1.52506	0.500522
contig_480	12.3516	11.3364	8.7469	0.338492	0.951907	3.84176	0.329047	1.74588	1.00274
contig_481	52.7974	22.6934	20.0631	15.6976	4.49162	8.31067	28.4335	17.2561	20.9093
contig_482	1.11873	12.5625	4.87813	1.69899	0	2.73692	9.46906	0	0
contig_483	10.6581	7.11428	8.6833	0	0	30.9403	0.552092	1.31819	1.17771
contig_484	53.1581	11.7209	13.8341	0	3.70007	118.768	7.62668	9.45674	10.9471
contig_485	40.0694	8.16293	10.7771	0	0	166.282	1.76911	6.37998	4.0434
contig_486	4.59524	11.1503	13.7398	0	0	7.13319	0.996828	0.661128	0.675053
contig_487	0	9.08239	4.66864	2.39625	7.7014	1.50396	40.9306	9.04883	2.02817
contig_488	6.04609	3.74411	3.46022	0	1.65997	3.65586	13.9467	0	0
contig_489	9.73826	8.9931	11.7495	1.60815	6.64524	6.05595	0	6.22092	5.78481
contig_490	13.9047	9.74701	8.53775	0.459684	0.692531	12.7486	2.01086	1.11139	0.851098
contig_491	116.438	245.167	281.932	81.2156	30.8229	34.9222	1.11985	67.959	55.9673
contig_492	1.32884	6.16941	3.72493	63.4255	0	3.92649	9.86494	0	0
contig_493	7.60745	9.19587	7.58804	2.65725	0.41773	10.1516	43.239	3.12845	1.88238
contig_494	0.285941	2.41762	1.37151	83.3764	0	0.508759	27.8047	0	0
contig_495	66.3417	5.77534	5.76884	0	2.66722	28.1449	0.792582	208.839	156.478
contig_496	7.76996	5.01836	5.52124	0.349631	0.70231	3.45617	27.6433	0	0.690493
contig_497	2.50282	8.69852	14.4812	0.584766	41.2999	2.05529	0	1.80967	1.03938
contig_498	15.1879	15.336	19.6146	0	0	8.00363	0	2.27327	2.26312
contig_499	3.09781	3.83671	6.33177	55.2788	0	0.904274	1.37199	0	0
contig_500	519.383	1661.51	1640.9	1090.57	1374.67	2595.89	257.515	308.199	396.385
contig_501	10.1839	7.22663	10.9112	1.17836	0.994139	19.4139	4.58194	2.96292	2.09446
contig_502	13.7757	0.461383	0	0	0	18.5123	0	0	0
contig_503	10.8731	2.77026	1.39694	0	0.568616	1.16593	8.71392	0	0
contig_504	0	0	0	324.14	0	0	0	0	0
contig_505	57.0782	61.3024	60.0128	19.9993	34.2302	39.2534	157.026	5.95111	5.60904
contig_506	8.49219	10.2131	1.02151	0.355776	0	0.390768	9.79907	0	0
contig_507	1.95455	5.57741	4.34656	0	0.429302	9.38957	7.61773	0	0.703464
contig_508	2.83882	5.74189	2.68912	0.594655	0	5.35575	41.6205	0	0.528478
contig_509	7.75273	32.6708	28.6274	4.53071	14.9446	17.5481	10.3153	2.30611	1.58941
contig_510	5.51404	8.58535	9.01633	1.67481	2.01853	12.0883	9.88476	0	0.53158
contig_511	0	5.15491	8.89392	0	0	7.4949	84.2554	1.15775	1.24124
contig_512	4.92915	0.937707	1.67647	26.9488	0	4.34123	5.70511	0	0
contig_513	33.726	0	0	0	0	0	0	34.8621	25.0955
contig_514	4.16999	5.03674	7.92257	0	1.01767	1.3249	19.5825	0	0
contig_515	51.0253	13.9031	12.9063	0.363239	0	110.779	0.941609	3.98122	2.86946
contig_516	78.2368	169.591	180.015	76.5032	3.06859	222.52	32.8825	20.4017	24.423
contig_517	19.953	7.62976	8.13201	3.65454	2.20228	20.2037	18.5918	3.76988	2.34566
contig_518	3.20931	1.74891	1.18074	0	0	0.535327	26.5323	0	0
contig_519	1.60662	2.06942	2.23301	0.36599	120.568	2.00993	0.711556	0.70789	0
contig_520	0	0	0.527089	0	130.982	0.403266	0	0	0
contig_521	10.0758	3.99332	3.69053	5.38627	1.47538	2.82356	12.257	0	0.9066
contig_522	18.6517	33.8841	39.5656	18.0061	5.31464	18.028	9.04952	1.65843	5.44294
contig_523	34.5185	39.2018	59.8101	20.969	13.5969	100.476	13.9469	6.87822	4.17753
contig_524	15.7763	5.29064	9.52496	0	0	6.61262	0	4.04	4.00376
contig_525	20.4308	10.5826	6.87998	0.983058	0.592405	8.09808	18.7542	4.9912	3.0942
contig_526	5.66677	5.93558	9.39845	35.2846	4.0007	2.02552	2.03171	5.46924	4.00623
contig_527	2.1274	5.46036	3.18046	0	0	11.4907	2.87148	0	0
contig_528	457.289	404.998	503.602	154.759	215.478	705.092	88.0367	622.734	415.383
contig_529	13.0215	7.09609	6.38769	2.34834	1.34066	14.1183	39.8893	12.6701	10.2519
contig_530	10.6326	1.62077	1.87235	0	0	6.54856	6.15806	6.72695	3.49564
contig_531	11.166	3.89761	3.61815	0	0	5.60472	10.6469	0.962909	0
contig_532	21.2317	13.496	11.673	11.8384	0	5.88545	15.3845	1.44617	1.6612
contig_533	6.99037	17.6006	19.2299	5.24561	2.7095	12.4833	44.3149	0	1.10996
contig_534	5.34691	1.79311	0.807052	0	0	1.50935	24.1668	0	0
contig_535	7.10294	22.3575	14.274	13.7574	0.452205	3.98368	0	3.14474	4.81646
contig_536	128.048	28.4848	32.6901	0	29.9393	311.565	4.14663	6.55189	7.43321
contig_537	21.7621	18.2355	20.1984	8.43551	93.4732	23.3703	45.0396	2.67871	2.42432
contig_538	2.81252	3.13761	4.90552	43.0295	1.06771	1.25104	0.369078	0	0
contig_539	106.476	61.5013	84.5804	2.91414	3.51221	12.9422	1.1085	148.999	126.489
contig_540	13.273	10.1067	4.6483	1.39673	3.67283	2.92874	28.1427	1.22797	0.7523
contig_541	43.1686	19.2683	25.3567	0	8.43837	11.605	0	13.5421	10.9362
contig_542	2.09556	5.97981	4.52309	136.083	0	3.21585	6.92986	0	0
contig_543	892.144	904.755	684.42	935.339	1190.57	319.493	2166.03	175.465	113.8
contig_544	1.1558	0.999437	2.74898	0	47.6955	1.82277	0	0	0.567254
contig_545	1.6816	8.33077	5.49936	6.3845	0	3.22572	135.05	0	0
contig_546	11.1849	11.7095	15.0454	6.53811	0.463524	13.5174	1.86932	1.48775	1.70897
contig_547	9.31548	27.3542	27.1412	15.1761	6.04522	21.8953	13.1274	0	1.14298
contig_548	6.68014	6.59709	4.44086	30.2021	2.24496	2.48428	1.81071	1.54404	0
contig_549	77.652	30.9861	37.3799	22.1983	7.15514	54.1496	39.1431	6.24061	5.35253
contig_550	10.6599	5.57675	1.95223	0.518046	0.780456	3.41398	20.3955	0	1.91831
contig_551	1.70713	4.56694	3.07058	5.05554	2.96843	1.9933	15.8776	3.25944	0.960027
contig_552	2.4556	5.24693	6.56414	8.04223	18.9165	5.4139	0	1.00356	1.15278
contig_553	13.2613	6.78168	2.93787	1.03946	0.469796	1.85526	17.9357	0	0
contig_554	15.0252	6.29517	2.66745	5.99798	0	9.88184	12.295	0.756598	0.965667
contig_555	18.7059	0	0	0	0	16.4977	0	0	0.773847
contig_556	2.36512	7.15802	7.17216	22.2041	0	9.46827	0	1.51577	1.16077
contig_557	51.428	25.1253	27.3611	0.392968	4.89404	31.3642	0.891343	22.2954	20.1781
contig_558	1.61766	8.37731	3.10362	8.38553	0.473741	3.30994	22.7989	0	0
contig_559	22.2217	4.63981	11.3439	0	0	36.4519	0	3.56618	3.70631
contig_560	0.325453	1.03189	0.709556	0	0	2.02671	42.0248	0	0
contig_561	15.7302	18.9179	31.0786	76.9724	0	18.6747	3.07499	5.3535	5.66148
contig_562	131.913	82.272	81.2376	0	1.90773	486.216	21.6702	43.3722	52.5568
contig_563	0.434913	4.30919	4.6936	12.021	0	3.33708	3.46714	0	0
contig_564	16.2069	6.38014	13.2327	32.2448	6.68942	5.51563	0.642318	43.4526	56.1774
contig_565	7.07295	9.83276	8.25592	0	3.66471	5.95344	35.213	1.27852	0.587454
contig_566	36.8979	4.31376	8.97001	0	0	36.0206	0.89984	14.0675	19.7829
contig_567	0	5.00727	7.69367	0	0	11.4819	22.8968	1.27971	0.587999
contig_568	6.35076	11.1094	5.15644	3.05971	0.480998	12.2737	10.3455	0.771917	0.591132
contig_569	1.75217	1.38886	3.29483	13.9701	0	3.06882	5.04412	1.02936	0
contig_570	12.3928	4.1727	3.87353	45.4362	0	3.07333	1.68384	2.57718	1.57888
contig_571	65.0294	31.8679	36.0672	0	0.965082	195.249	5.18936	24.0062	25.6979
contig_572	100.339	54.4275	51.5755	62.7024	13.6222	14.3355	57.8137	50.2287	35.2762
contig_573	5.1124	1.23333	0.581537	1.89039	31.7341	0	2.36268	0	0
contig_574	52.0272	66.4415	90.1626	91.7085	2263.99	175.941	22.7141	39.1857	31.4087
contig_575	4.34913	10.0769	5.68922	0.948399	2.44937	0.446432	15.0144	2.62053	1.80612
contig_576	9.71244	14.3353	15.4798	0.678164	0	5.06507	0.79109	1.04935	1.80808
contig_577	10.2439	4.28299	2.6506	0.683829	3.46152	1.8026	15.2892	0	0
contig_578	50.9793	21.2773	22.1308	0	0	74.1992	0.799231	14.5771	17.455
contig_579	4.28646	6.25888	2.5085	1.91866	0	1.80631	17.5855	0	1.01496
contig_580	6.09296	3.57749	2.65679	9.45886	0.660875	1.05397	8.26212	0	0
contig_581	10.7324	11.4621	5.61572	3.29411	22.663	1.50754	26.4181	0	0
contig_582	8.83125	7.71808	4.59134	3.02625	0.663151	1.35977	10.1626	3.45878	1.62998
contig_583	117.346	1.07739	1.33352	0	0	21.0096	0.401323	7.45276	9.17244
contig_584	1.70066	3.41502	3.41118	22.7282	0	3.63107	15.3989	0	0
contig_585	84.5794	211.012	273.191	47.6604	15.1075	179.889	17.1396	39.4312	35.501
contig_586	0	3.41926	1.63346	0	401.262	0	5.765	0	0
contig_587	19.235	31.5761	36.0307	9.40309	3.16654	25.516	55.1132	2.40714	2.25302
contig_588	1.82359	4.51712	5.36736	13.4318	0	5.93157	4.84592	0	0
contig_589	23.368	1.98781	4.32431	0	0	36.3549	0.807765	0	1.02566
contig_590	17.6808	37.2521	37.9013	7.76092	3.3406	28.1604	80.8326	2.41248	1.6422
contig_591	7.42276	7.24145	11.5025	2.91358	3.67875	3.20014	4.99022	0	1.43852
contig_592	74.0198	62.8371	46.9194	28.3112	14.5518	25.9131	234.066	8.58964	4.93344
contig_593	2.62761	4.16557	3.73614	0.832798	14.8884	9.75686	5.39708	0	0
contig_594	11.0847	3.44208	3.88667	0	1.50599	4.42231	12.4167	0.805614	1.02823
contig_595	76.0568	27.3783	24.9852	3.89072	11.8905	9.6151	28.9065	22.8448	11.1141
contig_596	0.458377	2.54334	4.49712	89.9396	2.01358	1.07043	0	0	0
contig_597	7.46528	11.1065	5.70909	9.20942	1.17722	0.919562	10.4445	2.96878	0.82672
contig_598	16.2075	7.6535	7.3679	2.79307	0	9.04995	8.95997	3.78161	3.1028
contig_599	13.1058	2.55152	4.06043	0.698366	0	4.90913	16.4289	3.24184	5.37894
contig_600	7.13269	10.578	13.8452	1.11817	0.673824	4.60553	10.8697	0	0
contig_601	3.45566	1.46087	2.26022	0	0	0.922268	24.3516	0	0
contig_602	6.11184	4.75317	4.07296	1.40104	7.76746	2.76991	30.0991	1.08395	0.622563
contig_603	315.418	1135.26	1294.58	693.189	431.873	337.372	132.692	58.1871	58.0939
contig_604	19.7258	39.9171	51.6077	3.80631	9.17496	64.723	6.02981	16.0875	10.4405
contig_605	10.4431	14.532	17.0002	0	1.01944	5.72907	0	4.09005	4.80263
contig_606	0	0	2.43203	0	0	0	91.5356	0	0
contig_607	897.176	476.249	413.504	536.96	800.314	212.615	1154.17	125.077	77.3798
contig_608	0	3.13245	1.97658	0.706069	1.02117	0	14.0019	0	0
contig_609	11.5232	11.2559	12.0286	0.424241	0.511308	23.7643	0	3.55575	2.30406
contig_610	14.7843	20.4849	26.9539	1.41434	1.36368	33.5543	63.2443	6.83896	2.93286
contig_611	86.7088	130.439	170.292	89.0627	947.297	200.932	17.8936	126.801	126.256
contig_612	141.722	230.959	260.309	128.252	61.1459	47.4741	2.06641	80.0377	54.3657
contig_613	7.47047	4.44112	5.80232	19.5705	1.02552	1.40187	11.4423	0.822889	0
contig_614	28.8641	14.4501	20.637	0.42593	0.513343	65.8068	0	3.84452	4.20588
contig_615	30.0741	5.77334	7.53006	0	31.1355	2.97853	11.2384	24.0173	16.9125
contig_616	42.9343	1.30534	0	0	0	0.627867	0	1.10566	2.54014
contig_617	10.8497	10.0958	9.10193	2.00592	0	4.56379	0.417848	1.66278	0.636675
contig_618	64.1014	59.6997	49.2616	64.2541	26.2746	28.6705	125.759	13.593	6.79803
contig_619	21.9953	18.5595	15.9332	0	5.54104	26.8264	1.39663	5.55775	4.46891
contig_620	15.3908	7.31973	7.7435	6.61653	0	17.8522	35.795	0	0.852202
contig_621	2.13595	3.57426	4.03592	0.576679	0	7.60076	9.53001	0	0
contig_622	21.25	43.4743	42.2402	0.721161	5.56265	62.0998	92.6774	1.39485	1.06818
contig_623	16.264	7.90442	10.5601	0.432697	2.08599	28.0399	27.3405	0	0.85454
contig_624	3737.51	2088.35	2178.36	688.45	455.687	2475.01	232.206	3946.43	4126.6
contig_625	5.95987	8.69237	5.92517	2.17227	24.2609	5.08995	46.8788	0	0
contig_626	32.4059	3.22268	2.97207	0	0	24.2546	0	2.529	2.15189
contig_627	15.4572	3.60917	2.66464	0	0	25.7432	0.566064	1.68944	1.72503
contig_628	12.1109	39.5397	67.7627	83.0399	3.68723	36.3228	4.81505	7.88981	7.55249
contig_629	113.274	24.5652	40.0689	0	1.7589	126.311	2.26988	10.4441	18.1578
contig_630	3.73301	5.34527	11.8143	0.877818	41.0845	8.1953	0.853325	0.848928	0.866809
contig_631	0.361789	0.573547	0.946533	56.5558	0	0.643712	2.70616	0	0
contig_632	133.135	24.8756	38.5263	0	47.3671	31.4086	0	17.5857	25.6309
contig_633	321.673	544.585	589.42	868.002	114.353	324.233	170.211	159.123	202.224
contig_634	23.8169	17.4411	22.141	0.73442	8.32035	10.3251	9.70942	5.3979	4.78638
contig_635	7.01414	14.9539	21.8311	0	5055.66	3.71169	8.85531	0	0
contig_636	3.9961	1.91971	0.475219	0	0.531947	1.45433	18.3062	0	0
contig_637	7.88504	7.69244	1.42818	0.58953	21.8484	1.61878	11.0318	0	0
contig_638	41.3547	48.9771	58.8705	0.443325	1.60292	53.8866	1.14921	15.4345	6.78536
contig_639	5.36448	5.0253	6.37948	1.03688	0	1.62694	7.19964	1.43251	0
contig_640	0	120.872	139.794	0.592855	0	84.6512	42.0709	1.72003	3.29299
contig_641	8.93329	2.134	1.12056	0.743385	4.12137	2.7761	41.3352	0	0
contig_642	6.86827	12.2494	11.2307	3.57624	1.07755	21.2765	0.724261	27.3801	23.3954
contig_643	49.3117	42.1986	50.0644	0.447096	0	50.089	1.01412	1.15302	3.53191
contig_644	5.77133	0.973334	2.73072	0	0	4.42424	25.2344	4.6169	12.3746
contig_645	0	0	1.76747	0	0	14.0962	178.579	0	0
contig_646	4.42853	9.16577	9.81607	0	0	13.4607	0	2.89074	2.43509
contig_647	4.1894	6.44615	6.60856	0	47.9932	6.74146	0	0.868653	0
contig_648	13.0748	7.03955	6.45415	0	0	7.57153	0	6.08696	9.54472
contig_649	5.21659	11.6172	12.0232	0	1.09122	3.81208	0	2.33496	1.7881
contig_650	11.9344	0	2.1141	0	0	26.8747	0.734119	1.46067	0.671147
contig_651	148.442	121.72	119.873	97.0755	64.5318	46.6476	145.384	226.487	108.29
contig_652	21.8713	6.14202	0.490465	2.73315	0	0.833879	9.29913	0	0
contig_653	29.6605	0.595204	0.982273	0	0	3.34009	0	1.47046	2.47736
contig_654	46.6126	27.8101	44.0923	0	4.95392	3.51137	0	917.802	1000.72
contig_655	6.15202	8.9567	13.139	10.9827	0	9.38224	0	5.0156	4.97061
contig_656	26.1347	8.16678	1.15054	2.28981	0	0.670672	15.8783	0.885782	0
contig_657	100.644	90.0338	85.9618	27.1724	34.4049	31.1863	80.1332	53.4422	44.5436
contig_658	10.9464	4.78714	1.4813	0.458594	0	2.35059	13.6711	0	0
contig_659	2.89564	1.59669	3.95256	2.29437	0	8.5681	1.33821	0.887545	0
contig_660	3.68489	8.25894	5.15275	12.1958	1.30242	5.25636	12.1556	0	0
contig_661	133.69	103.046	83.698	54.245	63.1425	58.0524	234.362	42.1471	23.1198
contig_662	4.96399	3.02671	2.16451	5.56703	1.30463	1.01909	9.77113	0	0
contig_663	1012.65	333.745	296.205	372.373	34.4796	258.17	308.918	1170.98	768.694
contig_664	0	0	0.666829	0	87.8921	0.510179	0	0	0
contig_665	7.26518	9.29487	7.66972	0	0	18.3693	0	2.09663	1.60559
contig_666	130.251	23.078	27.7293	1.08601	1.86984	37.1479	0.603262	50.1128	50.5555
contig_667	1.40554	6.07695	5.68303	23.1309	0	2.89865	9.96001	0	0
contig_668	65.8662	36.0902	39.1491	31.5433	2.62185	49.8351	27.4911	12.3223	9.66653
contig_669	0	0	0	0	0	2.05377	66.8002	1.50694	0
contig_670	0.513099	2.23691	2.0136	14.8054	0	0.684697	10.1504	0	0
contig_671	22.7117	14.4427	21.3172	1.09127	0	22.2596	3.03091	2.41223	2.07819
contig_672	28.1185	31.5496	38.7981	2.49588	8.27229	92.3494	3.63936	6.03435	6.70057
contig_673	5.00819	2.44293	2.85572	1.40415	0	3.59859	37.1576	0	0
contig_674	0	53.3707	54.6287	1.24892	2.06969	328.019	1245.33	15.3996	15.0303
contig_675	5.66709	8.98408	11.4569	0	0	6.70299	0	4.23728	1.15889
contig_676	1.54605	13.2761	12.8088	0	0	40.0586	679.56	2.1193	0.927404
contig_677	14.828	13.0821	17.5415	6.73609	1.88803	12.5604	29.5428	1.51498	1.85626
contig_678	7.36917	4.9189	5.07359	0.942432	1.13585	2.24276	5.19144	0	0
contig_679	0	0	1.18664	0	0	1.38343	40.8645	0	0
contig_680	0	2.2659	4.92928	0	0	12.4843	19.95	0	0
contig_681	8.83715	7.62288	6.97008	1.26313	0	6.7634	20.8741	0.916171	0.935468
contig_682	5.08122	7.43566	5.96516	2.53267	0	1.21702	34.9297	0	1.1723
contig_683	24.3831	17.9838	23.5384	0.792087	2.10022	28.7097	0.615989	11.0307	11.263
contig_684	1.82954	4.97208	5.47033	1.11139	4.78386	5.75472	7.25399	0	0
contig_685	2.74649	5.18337	10.9494	1.58896	0	8.02811	5.09728	0	0
contig_686	5.62824	5.81	4.79416	0.477069	7.66636	1.74663	13.9127	0	0
contig_687	20.8147	7.47119	10.9598	2.86287	0	9.43331	1.39149	27.0712	17.1974
contig_688	4.97855	1.03849	2.39937	0.795875	0	3.14694	17.9491	0	1.65038
contig_689	213.132	291.748	313.268	31.5317	2160.22	771.02	225.555	119.204	69.1131
contig_690	13.5247	0.624489	3.09181	0	0	21.0265	0.930479	1.23425	0.945181
contig_691	0.9193	1.45737	1.03077	0	33.076	1.05149	0	0	0
contig_692	0.789611	1.25178	1.54937	9.59331	0	2.98544	4.35197	0	0
contig_693	8.29623	2.29639	1.55036	0	0	3.69026	28.4614	0	0
contig_694	45.5999	99.242	58.2714	61.0054	129.683	24.2697	195.187	2.1679	1.18583
contig_695	44.6315	16.328	15.2005	2.72727	58.0057	3.52413	15.5952	42.5106	35.1683
contig_696	8.05997	4.81776	12.7904	0.481593	0.773907	4.58431	1.87262	0.931487	0
contig_697	5.4191	10.4768	9.16367	0.963496	1.74185	3.7039	11.3955	2.79536	1.66497
contig_698	1.19013	2.72527	1.38386	0	0	1.58815	38.1073	0	0
contig_699	2.52469	5.05567	9.90784	1.13008	1.16743	1.41854	1.41241	0	0.717366
contig_700	3.19528	4.22125	4.70231	0.647012	0	5.68518	14.7806	0	0
contig_701	7.86652	5.28426	0.87207	0	0	0.533764	14.4872	0	0
contig_702	7.2233	2.33264	2.62472	0	2.35043	2.3205	23.6973	0	0.722152
contig_703	2.28031	1.91382	4.38668	75.9428	0	0.894978	3.80209	0	0
contig_704	17.4833	4.90368	3.69445	1.14376	0	1.25625	14.6128	0	0.726052
contig_705	8.47962	7.46823	2.11284	0.490583	1.37962	0	10.1738	0	0
contig_706	6.46278	10.4589	4.93159	3.10804	0	2.15604	9.06397	5.37872	5.57278
contig_707	28.5731	11.8073	15.2344	0.822623	1.38803	1.62635	0	9.22838	11.9409
contig_708	7.71881	11.378	13.9943	0	2.77606	11.9266	1.27947	4.7733	2.68061
contig_709	502.347	605.141	743.852	492.318	683.861	751.559	53.9066	428.711	349.573
contig_710	0	1.29533	1.42513	0	0	5.99688	37.7962	0	0.980258
contig_711	0	0.863838	2.67301	0	0	8.36206	118.253	0	0
contig_712	9.30653	5.85809	10.2048	5.32089	0	4.38315	13.5776	2.8945	5.41835
contig_713	21.0941	4.12579	4.12115	0	0	26.5036	0	2.25315	2.46494
contig_714	12.6059	3.25829	1.97164	0.99883	0	2.37698	15.0499	1.60993	0.986304
contig_715	142.227	61.9076	38.1782	80.9053	19.4617	19.1987	69.9092	23.505	14.3014
contig_716	0	1.5246	0	0	0	0	31.4784	0	0
contig_717	1.64892	0	2.51649	27.7128	0	2.93383	0	0	0
contig_718	9.48286	8.49706	5.93273	0.667891	0	3.30111	26.2948	0	0
contig_719	6.32931	3.27193	3.59981	9.19426	5.0369	0.918049	10.2378	0	0
contig_720	13.6218	6.54386	6.65964	0	2.61919	1.65249	0	6.46667	8.66627
contig_721	0	0	1.26183	28.1267	0	0.735547	0	0	0
contig_722	2.48376	3.28126	1.62454	1.00587	2.02051	1.1048	7.17058	0	0
contig_723	45.5968	0.876181	2.16896	0	0	42.5921	0.979122	5.19508	2.98378
contig_724	69.7381	34.1054	34.1863	8.59556	30.2332	7.89957	11.4252	10.1788	3.63761
contig_725	0.691325	5.04143	4.88344	13.1027	0	6.27318	4.24572	0	0
contig_726	4.15354	1.53642	0.724448	0.841051	8.51473	0.554262	17.3328	0	0
contig_727	1.10985	14.0757	13.9739	2.19116	23.9708	14.2549	0	0	0
contig_728	7.22258	1.98173	1.45355	0.843751	0	2.78021	40.1902	0	0
contig_729	34.7023	12.5935	21.1479	0	5.71403	26.4085	0	1.6375	4.51437
contig_730	84.7781	107.652	124.216	12.3668	30.8306	251.567	48.9105	30.8007	23.3361
contig_731	63.1437	17.4957	21.5637	1.18808	2.65925	10.9987	17.3239	14.4443	4.02232
contig_732	0	122.913	109.281	55.1607	2.86381	264.155	2380.8	21.9947	11.5642
contig_733	6.71694	4.88052	1.46444	0	0.614718	0.933678	14.2133	0	0
contig_734	29.2666	0	0	0	0	2.42922	0	0	0
contig_735	15.266	14.432	11.1758	10.5499	0.615242	22.8011	62.5255	1.97471	2.26834
contig_736	5.75207	3.55856	6.60683	0	0	1.3105	22.203	0	0
contig_737	0.702311	7.12563	9.18713	8.70332	0	15.5573	0	0	0
contig_738	8.3043	12.4955	7.36481	0	0	12.0207	0	2.97677	2.02631
contig_739	2.3944	3.12601	4.79041	14.3742	0	5.07469	0	0	0
contig_740	11.9926	1.11835	4.24494	0	0	21.8398	0.999793	1.32619	0.761694
contig_741	16.7087	3.1427	3.33415	0	0	2.26746	4.51535	9.64965	5.86078
contig_742	1.5584	1.79676	1.48261	0	25.1013	8.12927	0	0	0
contig_743	14.5923	9.43299	2.96522	2.40974	0	1.13432	10.2066	0	0
contig_744	2.4101	2.47225	3.33817	0	0	8.32406	4.35336	0	0
contig_745	5.11786	2.25372	0.929836	0.863597	0	0.758827	28.0393	0	0
contig_746	957.369	1109.01	1084.2	1015.09	1704.74	32.8647	97.1808	1025.34	643.023
contig_747	1.99442	3.38761	0	0	0	0	21.3677	0	0
contig_748	133.884	397.824	450.621	199.56	19.4166	134.138	70.5577	46.5727	27.7111
contig_749	271.235	122.661	121.943	97.126	28.0106	92.2008	206.704	225.096	144.633
contig_750	11.7181	7.24951	17.5721	0	0	1.33487	0	4.36556	5.40045
contig_751	8.60267	5.00056	6.18937	1.39357	0	3.82656	9.65211	0	0
contig_752	56.2728	35.957	27.7923	53.369	13.8734	24.5199	152.927	2.6987	2.06666
contig_753	5.17424	7.06349	1.88016	4.19093	3.57781	1.53437	5.94124	0	0
contig_754	1.58185	4.10353	1.69303	0	0.84228	4.02984	22.0791	0	0
contig_755	21.4531	55.0091	58.0103	5.42277	17.0771	146.021	5.44151	7.44352	6.99573
contig_756	347.974	326.918	368.23	347.78	329.2	926.001	120.073	382.93	337.363
contig_757	18.045	29.2934	26.0601	21.0467	9.30088	37.9498	29.1547	5.0885	6.75438
contig_758	15.5936	12.5892	14.5433	0	9.09109	2.50474	5.11575	0	0
contig_759	1.30267	13.997	9.65634	0	0.635826	6.56701	3.07702	0	0
contig_760	6.24808	4.83739	0.570229	12.8871	0	0	19.2204	0	0
contig_761	5.52253	7.60295	0.76044	1.0594	0.638412	1.55146	1.88805	0	4.446
contig_762	6.55258	6.92524	11.2383	8.31483	0.639656	2.13742	2.40765	2.05307	2.88243
contig_763	12.8162	4.61765	7.04902	7.60853	0.853025	4.2756	9.63231	1.02672	1.8346
contig_764	40.6404	22.1686	24.3901	1.76974	2.98612	19.6323	0.86018	11.2959	8.12608
contig_765	1248.59	262.147	306.045	274.491	16.0283	269.936	233.736	511.365	287.595
contig_766	5.40876	2.0857	1.33858	0.53281	29.9674	1.17043	14.6751	0	0
contig_767	7.61097	1.62423	3.06342	0	30.2191	1.3672	0	2.40761	1.05357
contig_768	39.8112	42.6941	55.5246	0.711299	1.50024	38.0863	0.691453	9.63046	10.2723
contig_769	5.13374	3.25542	2.49436	2.49488	11.3833	1.76159	6.7561	0	0
contig_770	13.0544	9.06868	1.72687	5.70258	3.43646	3.52318	13.5122	3.10213	0
contig_771	9.83974	2.56103	4.41862	0	0	11.5627	1.21415	1.72556	1.32143
contig_772	5.1466	10.4901	13.4648	4.4663	1.07658	1.766	2.43134	0	1.85232
contig_773	47.8241	70.917	77.5744	12.5146	371.471	17.4763	5.56133	10.7196	7.67939
contig_774	8.84013	8.17503	12.9132	0.89502	17.6908	4.91524	2.26212	0	0.795416
contig_775	6.06031	5.38955	2.90036	0.718334	0	1.77521	8.55407	1.04204	0
contig_776	7.10266	3.7533	2.3228	0.898887	1.95006	0.592377	12.7576	1.04317	0.798853
contig_777	38.0357	0	0	0	0	0	0	14.9547	10.6533
contig_778	42.1948	84.0255	100.903	97.492	48.3442	47.6133	27.2775	11.8289	7.19356
contig_779	11.4288	0	0	0	0	8.12067	0	0	1.06841
contig_780	0	0	0	239.203	0	0	0	0	0
contig_781	0	66.8498	69.3404	11.906	3.26125	210.619	2102.58	8.02505	3.20638
contig_782	2.08022	6.36003	4.47054	0.541575	3.69876	6.74152	5.96659	0	1.60435
contig_783	174.77	95.4177	82.4283	47.6672	43.5226	27.1693	101.275	80.6723	70.6041
contig_784	105.803	0	0	0	0	5.56794	0	151.628	88.4951
contig_785	13.4141	6.8522	4.67929	3.62163	7.20207	2.98337	14.4344	1.75122	0
contig_786	9.39156	5.67182	0.780023	0	0	1.59142	20.247	0	0
contig_787	5.96722	4.49345	4.09809	0.724983	9.17459	0.796286	12.8618	1.05168	0
contig_788	0	4.96734	1.36628	0	1.52938	0	29.2526	1.05188	1.34254
contig_789	33.1843	5.92426	9.38581	0	0	92.1551	0	6.67399	6.7249
contig_790	0	0.947881	0.586613	0	0	0.797879	53.1389	0	0
contig_791	7.0473	8.55739	10.3956	0	0	8.20362	1.23962	1.05706	2.15864
contig_792	10.3498	0	0.588647	0	0	19.2155	0	0	0
contig_793	10.2297	0	0	0	0	15.6583	0	1.41405	0
contig_794	23.3733	5.73737	5.52327	0	20.7559	51.1115	3.20572	0	1.35682
contig_795	9.35617	1.4354	2.56626	0	22.3179	1.81237	0	2.48231	1.62938
contig_796	6.19169	14.6039	16.7917	0	0	6.85175	0.891787	0	1.08705
contig_797	1.05731	2.87343	3.16137	0.734042	0	4.63586	62.2582	0	0
contig_798	2.26609	6.94539	5.92866	0	0	3.02394	9.09957	0	0
contig_799	5.89724	5.51348	7.31874	0	0	15.3354	1.25011	2.132	1.08845
contig_800	5.60204	4.32046	1.38641	0	0	2.02042	11.4443	0	0
contig_801	9.38892	12.4836	7.72572	6.25545	102.223	1.21247	3.39816	0	0
contig_802	18.6264	5.76168	5.54667	0.735935	0	4.24366	16.6331	3.55858	3.27017
contig_803	0.758709	1.6839	0	0	0	0	26.882	0	0
contig_804	5.16208	4.33243	3.77355	0.553379	0.666948	2.22862	17.214	0	0
contig_805	856.95	1268.4	845.772	1085.66	846.785	267.983	2254.55	80.7361	62.6482
contig_806	5.93656	7.96339	3.98245	0	0	1.01563	2.87644	0	0
contig_807	0.456658	0	1.39386	0	0	1.21876	19.0564	0	0
contig_808	6.70386	4.10615	3.58753	0	3.34648	2.84641	4.8585	1.0741	0
contig_809	3.65869	2.41673	1.19651	2.40776	14.5095	1.424	6.66164	0	0
contig_810	6.56489	3.38845	1.398	17.0648	2.90621	0.611191	7.5731	0	0
contig_811	1.37456	0.968487	1.7981	2.78334	0.894551	2.03806	27.7784	0	0
contig_812	18.3411	4.84604	2.99906	0	0	1.01979	0	6.46499	3.85067
contig_813	5.50846	1.94058	2.60209	0	0	3.87952	4.15644	0	0
contig_814	6.58446	4.12681	3.00464	0	0.672663	3.88242	1.98934	4.31802	2.20448
contig_815	10.5677	7.04116	8.21422	2.9772	0	12.4669	46.8487	1.43961	1.10245
contig_816	0	2.91521	2.80643	8.75041	1.57072	0.81796	35.8349	0	0
contig_817	6.45056	2.43479	1.40636	2.05256	0	0.819794	9.43228	0	0
contig_818	3.38013	3.16641	4.42164	8.39998	13.9485	0.615075	1.99604	0	0
contig_819	0.615028	0	0	0	0	0.615536	30.5077	0	0
contig_820	8.46931	19.2853	11.6833	0	1.35289	5.34264	1.45493	1.44743	0
contig_821	9.86444	8.06343	9.67796	0	0	4.11357	1.82036	1.44879	0.832107
contig_822	9.25485	6.84684	3.02663	2.43622	0	2.26416	19.3103	1.08741	1.38789
contig_823	18.2286	0	0	0	0	12.3686	0	0	0.833984
contig_824	5.57593	11.7861	16.8168	1.31725	0	7.02734	2.37807	1.09191	1.9511
contig_825	15.1904	0.737186	0	0	0	11.1695	0	0	0
contig_826	6.97517	9.58342	6.48847	3.01313	2.26969	7.23948	22.5171	2.54972	1.11575
contig_827	11.6319	0.737604	0	0	0	12.4176	0	0	0
contig_828	63.5163	16.9873	25.5966	0.754705	2.50138	16.7859	8.25354	64.2283	44.435
contig_829	52.6854	15.7683	14.2311	15.8608	18.4332	7.05125	27.349	26.2951	14.2635
contig_830	13.8397	28.5962	34.5809	3.96745	0.683098	20.5432	51.7907	1.82709	1.11934
contig_831	7.30861	7.39557	9.15376	2.83389	0	7.05525	39.4858	0	0
contig_832	16.1753	4.93131	8.74858	62.5464	9.79292	11.2075	24.247	2.19292	1.95922
contig_833	5.29208	3.70129	0.610829	2.45837	1.13957	1.24622	6.06635	0	0
contig_834	2.80594	2.22414	0.611755	27.6512	0	5.82453	0	0	0
contig_835	6.70436	9.3926	8.97411	6.62998	0	10.4029	16.9411	1.09916	0.841735
contig_836	327.48	735.101	845.316	1100.89	2567.77	542.182	225.522	404.253	465.771
contig_837	7.03888	6.94325	6.54774	0.950203	3.66468	2.92224	9.23691	1.10272	0
contig_838	2.50367	7.44203	4.50329	0	0	5.22028	3.32655	0	0
contig_839	4.69527	3.47361	2.04734	2.66209	0.68752	1.87966	7.02406	0	0
contig_840	4.69795	4.22036	3.07276	1.52206	0	1.46279	18.125	0	0
contig_841	10.9619	3.47559	3.48246	0	0	2.71661	10.912	2.94394	2.53627
contig_842	10.028	7.94876	11.4782	1.90367	0	1.88181	0	4.78664	3.38363
contig_843	120.046	273.042	331.701	35.2246	42.9126	48.9363	1.29563	55.9776	50.7641
contig_844	33.544	35.7831	36.0881	9.33153	51.6427	14.4327	109.594	5.15681	2.25661
contig_845	5.96324	0	1.43697	12.2021	0	1.46586	4.26277	0	0
contig_846	8.01247	3.48689	3.90481	2.29051	0	1.67719	7.23646	0	0
contig_847	58.2621	0.750922	1.85889	0	0	0.842785	0	4.45239	3.9779
contig_848	1.42157	2.50403	1.65298	0.767612	0	1.26466	35.4442	0	0
contig_849	1.74082	2.00708	3.31232	0	0	8.6585	2.80362	1.11567	1.42396
contig_850	2.53308	3.26277	5.38459	0	0	4.22529	28.9819	0	0
contig_851	52.8985	108.466	100.275	75.0441	22.0316	126.385	25.065	3228.63	2912.82
contig_852	0	1.0049	0	0	42.2322	1.26881	1.12296	0	0
contig_853	13.4804	5.02836	4.97902	0	4.41226	17.9887	2.43496	2.23607	1.42698
contig_854	2.53944	5.28386	4.98287	0	0	2.96513	2.62429	0	1.42808
contig_855	5.89636	5.55801	11.674	0	0.933399	12.3341	0	1.49794	2.58102
contig_856	6.70487	4.80849	16.4975	0	10.7529	7.02995	0.942707	0	1.14912
contig_857	5.74815	4.30317	4.38627	0	0	7.88359	25.6466	0	0
contig_858	4.95557	3.04107	3.34582	3.10747	0	7.89279	15.6702	0	0
contig_859	4.16114	4.0595	2.93101	0	6.56178	2.34925	6.42663	0	0
contig_860	25.4916	7.87909	5.66258	4.67485	0	0.855771	9.08882	6.78149	2.59662
contig_861	0	16.2824	28.3406	0	0	8.35191	0.568606	0	0.866386
contig_862	657.235	622.501	720.135	283.157	236.299	248.804	44.6105	2277.2	1859.57
contig_863	445.591	401.032	493.425	1077.85	635.741	104.148	7.60219	453.781	301.46
contig_864	9.5111	9.71127	9.48947	3.72124	61.8451	10.1105	43.409	1.89409	1.16039
contig_865	3.22917	4.09538	3.37933	0	0	2.58547	12.5855	0	0
contig_866	1.45313	1.27981	1.05604	0	0	1.72364	24.9803	0	0
contig_867	19.3788	3.58416	2.32375	0	0	2.58598	0	7.96925	5.81222
contig_868	39.5807	36.8802	31.6999	7.65485	3.31184	37.2958	60.675	14.0466	6.68668
contig_869	10.839	34.6228	36.1877	6.48611	1.6582	23.0991	1.71958	1.9008	2.03788
contig_870	11.9738	0.769547	4.23331	0	0	24.1833	0	0	0
contig_871	177.345	377.606	267.011	345.767	441.913	115.188	733.178	9.53215	9.63559
contig_872	0	0	0.849674	26.4364	0	0	0.958909	0	0
contig_873	38.6702	142.184	178.112	81.1328	463.461	38.8105	17.2706	8.01808	7.0174
contig_874	7.47407	6.69709	7.22651	6.71172	0	7.58865	49.8928	0	0
contig_875	13.6753	8.00081	6.81489	2.17574	0	12.6004	28.6491	1.91285	1.17188
contig_876	6.18891	6.97121	7.24369	0.989364	0.715446	4.12935	29.4298	0	0
contig_877	9.7739	4.13191	1.49164	0	0	1.30426	23.0868	0	0
contig_878	27.9999	11.4216	8.99621	4.77449	2.39765	19.2283	11.2164	20.3933	12.0812
contig_879	5.575	4.67899	3.21742	0	0	2.18808	11.813	0	0
contig_880	4.75515	8.31821	6.43484	1.3945	1.6807	2.40689	9.48916	1.15595	0.885224
contig_881	0	1.04248	1.07526	0	0	1.75502	32.0364	0	0.887525
contig_882	6.43594	1.8313	2.15873	19.6485	0	4.18406	1.7541	0	0
contig_883	0.663025	1.0511	2.1683	1.40969	0	1.32714	21.3384	0	0
contig_884	10.1132	6.04504	8.02434	0	0.728289	5.75212	15.6644	0	0
contig_885	0	4.73281	5.42404	0.604518	0	2.43457	3.72179	0	0
contig_886	5.98775	8.17404	8.48547	0	0	9.98782	0	0	0.897942
contig_887	15.484	11.0857	11.761	0	5.85109	55.5441	5.50585	3.91249	5.69272
contig_888	7.16073	3.69599	1.52489	0.606967	0	3.1111	14.7508	0	0
contig_889	14.9997	15.0602	23.3279	4.04973	0	8.45126	0	3.52481	3.29913
contig_890	537.157	1097.81	1157.67	418.337	3133.26	1602.63	303.326	220.496	191.649
contig_891	5.66771	7.1352	3.05286	0.810111	3.90547	3.3367	21.6564	0	0
contig_892	70.6133	104.269	139.103	22.7153	9.04425	95.3425	12.4209	18.8295	20.4277
contig_893	4.5164	1.59109	0.656448	2.8452	0	0.669649	17.7802	0	0
contig_894	3.51633	5.04357	3.50462	0.813741	1.96149	11.3956	0	0	0
contig_895	12.5635	3.45227	6.13559	0	0	16.9886	0.791359	0	0
contig_896	5.70124	3.45579	3.72898	0.611177	2.94643	3.35644	20.0022	0	0
contig_897	0.503667	0	0	0	0	4.70477	22.4061	0	0
contig_898	10.0733	2.66156	1.97658	0	0	1.56826	7.5348	0	0
contig_899	0.83996	0	1.09878	0	0	3.58679	33.3322	1.1843	0
contig_900	7.56119	3.72923	3.7366	3.47042	0	1.1211	5.1596	1.18454	0
contig_901	11.6033	3.1991	1.97982	1.22586	0	3.14165	24.0317	0	0
contig_902	7.23253	0	0	0	7.88128	0	4.17164	0	0
contig_903	3.19642	8.53442	10.1232	0	0	12.5717	0	0	0
contig_904	2.69393	1.60152	0	0	0	0	16.5048	0	0
contig_905	1.85208	1.06768	1.3215	0	0	6.29102	3.18164	0	0
contig_906	0.673482	0	0.881001	44.7987	0	0	1.98853	0	0
contig_907	6.56914	2.93731	1.98306	0	0.986573	4.04589	19.4956	0	0
contig_908	0	0	0	61.6232	0	0.899454	0	0	0
contig_909	6.07254	3.47636	2.42723	0	0	1.35057	23.9064	0	0
contig_910	9.13317	9.65259	19.0273	0	0	6.77089	0	5.16682	5.47855
contig_911	4.06504	2.14811	1.77253	0.823131	1.24008	1.80818	12.2025	0	0
contig_912	13.7337	16.3963	11.5333	11.5357	0	7.01391	3.60445	1.19529	1.22047
contig_913	6.27858	3.22816	5.32747	0	0	3.84951	29.8615	0	0
contig_914	5.77547	9.69448	6.88843	0	0.746199	2.04008	12.2378	0	0
contig_915	79.8869	0	0.889381	0	0	3.40225	0	276.798	349.309
contig_916	1.1903	8.62623	5.56093	0	5.97576	7.94186	28.1158	0	0
contig_917	0	207.115	304.643	0	20.9238	300.327	969.594	4.79701	2.44902
contig_918	2.55539	5.40145	8.69124	0	0.997818	11.8213	2.21322	1.20099	0.919715
contig_919	9.20323	2.97203	2.89828	1.44944	0	1.81942	2.818	1.60199	0
contig_920	32.5995	2.16462	8.03767	5.59882	0	9.79361	36.4856	1.20324	3.37859
contig_921	2.90213	2.97697	2.9031	0	1.49984	1.36683	19.7587	0	0.921626
contig_922	10.42	3.79123	3.12836	1.03768	0	2.50743	14.3239	0	0
contig_923	6.66336	4.60459	1.5645	5.81222	0.750542	0	4.03575	0	0
contig_924	1.02641	2.16957	2.01402	0	0.751479	3.19592	2.82855	0	0.923544
contig_925	0	8.96068	12.3233	4.78626	0	7.31409	5.66418	0	0
contig_926	43.8483	8.14607	11.427	0	1.75564	2.28565	0	2.415	2.15763
contig_927	16.6179	0	1.12053	0.624425	0	11.202	0	0	2.15808
contig_928	7.88228	4.61803	3.36229	0	1.75637	1.60062	13.1545	2.416	1.54181
contig_929	7.21944	8.17503	11.0179	2.29722	0	7.11071	23.1433	0	0
contig_930	10.3156	3.54325	7.87161	0	0	26.8428	1.01527	1.61606	1.54697
contig_931	2.23506	1.36279	1.34942	50.3405	0	2.52368	2.84275	0	0
contig_932	9.12169	10.9137	5.40333	7.10942	2.77215	1.60766	9.14698	0	0
contig_933	187.794	55.1721	75.7258	19.8854	17.6595	16.7832	9.767	80.1626	42.1657
contig_934	7.75946	2.18687	2.4812	0	0	5.52239	10.7934	0	0
contig_935	0	0.820247	1.12805	0	0	0	26.8874	0	0
contig_936	1133.68	595.703	655.097	1148.67	68.0196	544.064	690.369	433.391	312.623
contig_937	0.863611	2.73818	1.35566	104.504	0	0	2.24392	0	0
contig_938	30.7704	15.6208	21.9349	5.2506	1.26563	11.0727	28.7871	2.43734	0.933255
contig_939	7.6222	8.78803	6.11846	2.73607	0	2.0805	1.02297	2.0354	4.05263
contig_940	13.3501	9.62001	8.16482	34.335	1.26937	5.08995	11.2622	5.70393	1.24801
contig_941	7.98887	2.20258	2.04466	0	0	13.4416	1.84602	0	0
contig_942	84.0785	6.62312	6.60368	2.11492	0	0.696877	0.616772	4.49969	7.51822
contig_943	0.69645	0	1.13881	0	0	0	22.8254	0	0
contig_944	3.67426	2.77373	3.66202	1.488	0.768594	0.700437	7.43908	0	0
contig_945	3.67505	13.0393	8.69916	0.637852	1.79377	9.57468	9.09414	0	0
contig_946	8.05353	4.71836	4.12241	0.850832	2.56362	2.56991	10.959	0	0
contig_947	8.23036	8.05068	9.16286	20.6371	4.87191	2.33678	4.75679	0	1.57564
contig_948	8.58607	2.77787	1.14609	1.70311	0	1.63679	18.6254	1.2353	0
contig_949	2.10361	7.78136	10.5485	1.91682	0	4.67854	64.3887	0	0
contig_950	5.78863	3.05892	2.75355	4.47545	0	6.78823	18.0238	0	0.946997
contig_951	0.526688	0	1.14829	0	0	0	39.396	0	0
contig_952	5.27139	0	5.28667	0	0	9.84804	0	1.65164	1.89723
contig_953	677.54	576.8	671.118	119.275	61.8297	486.461	27.844	583.365	891.261
contig_954	8.27088	2.23181	0.920798	0	0.773037	0	6.4429	0	0
contig_955	2.99224	5.30169	4.14448	3.42155	0	4.4627	7.48368	0	0
contig_956	29.061	5.58431	1.38238	0.641952	0	0	10.6087	1.24165	0.950852
contig_957	327.31	641.323	671.605	556.984	3810.64	1097.36	115.427	510.413	483.104
contig_958	1.41447	0	0	0	164.659	0	0	0	0
contig_959	5.12856	6.16786	1.61937	0	26.4133	1.17995	6.05705	0	0
contig_960	339.735	488.627	556.505	481.372	1787.93	1127.36	121.899	208.427	202.304
contig_961	0.532719	1.12603	1.16144	1.0787	0	0	19.7138	0	0
contig_962	1.59885	8.73051	19.5206	0	0	8.77128	0	1.25238	1.27876
contig_963	4.79654	15.4896	10.2251	0	0	4.03005	0	0	2.23784
contig_964	4.98821	4.51877	6.05913	0	0	14.7392	0	0	1.92355
contig_965	5.16972	3.10867	1.39917	7.5804	0	1.66519	7.57944	0	0
contig_966	203.839	165.266	155.115	106.417	127.994	54.2586	197.164	70.2934	65.4346
contig_967	23.3009	14.4915	10.3165	32.229	6.56137	4.30526	19.8986	1.68477	0.967647
contig_968	27.6147	3.12698	2.81482	0	0	11.2464	0	1.26413	0.968069
contig_969	14.1691	2.27467	3.51929	0	0	26.3271	0	0	0
contig_970	916.864	436.736	348.879	548.47	25.7374	533.244	989.864	1803.05	695.548
contig_971	77.7189	56.7557	63.0707	165.679	11.591	240.071	605.767	11.4145	11.3312
contig_972	7.74438	3.14069	3.29835	0	0	3.36468	10.4227	3.38579	1.62052
contig_973	10.9886	0	0	0	0	5.28851	0	0	0
contig_974	145.438	217.707	249.425	262.53	92.3627	136.84	56.8304	44.8913	35.3505
contig_975	21.385	3.63233	0	0	0	0.764379	10.3732	0	0
contig_976	0.541373	1.14432	0	0	51.527	0	0.852513	0	0
contig_977	0	51.4946	3.0688	0	0	2.16728	28.9854	0	0.974232
contig_978	11.9128	13.1626	14.8752	5.26305	4.22879	1.68603	1.06588	5.51399	6.17149
contig_979	17.1699	10.6013	14.8948	1.09792	1.58789	10.6119	24.7609	1.69885	0.975732
contig_980	11.0346	0	0	0	0	14.4835	0	0	0.97659
contig_981	1.98984	0	0.7099	0	0	1.93113	14.7415	2.12543	0
contig_982	11.4039	1.43482	5.44616	0	0	21.2565	0.641356	0	0.977236
contig_983	4.88846	3.73134	3.55263	1.09985	0	3.62407	25.4461	0	0
contig_984	6.71379	4.60256	1.89892	5.51139	0	1.21069	8.14357	0	0
contig_985	3.81221	5.46795	4.03698	0	2.39235	0	11.1488	1.70636	0
contig_986	17.9758	5.18131	4.98796	0	0	21.3223	0	1.70673	1.30701
contig_987	2.18033	3.74454	1.1884	0.662244	0	2.18213	27.2528	0	0
contig_988	19.6447	8.65081	10.9454	0	5.59327	7.76727	0	3.84695	7.20128
contig_989	1.27553	1.44436	4.0522	1.10692	13.0741	5.83579	2.15207	0	0
contig_990	0	9.53911	6.2016	4.43063	0	9.73278	4.30701	1.28544	0
contig_991	75.9542	64.8366	73.8018	122.892	22.1902	31.9173	96.8212	25.7432	19.3855
contig_992	5.84523	4.05409	2.15052	0.887701	0	1.21876	20.4947	0	0
contig_993	9.1352	7.82034	2.629	0	0	0.731419	19.6361	0	0
contig_994	4.20313	2.60736	5.02012	4.21846	0	2.4386	6.90653	0	0
contig_995	3.2938	4.93159	2.6331	2.22321	3.75126	0	10.5898	0	0
contig_996	8.05509	7.83601	10.0581	0.667259	0	6.59596	4.32427	1.2906	1.64723
contig_997	6.77511	3.48345	3.35346	0	0	13.6836	0	0	2.30663
contig_998	69.3991	59.5089	47.9065	18.4649	42.3639	63.5308	152.248	12.4786	6.59037
contig_999	27.6621	12.1975	10.7838	0	0.804737	1.95567	0	983.662	817.57
contig_1000	17.9649	45.0447	52.0365	12.6949	75.1591	78.7682	4.11356	15.9387	13.5253
contig_1001	3.11844	4.65289	3.11948	1.56006	0	1.22393	4.76625	0	0
contig_1002	12.8464	2.32748	1.68047	9.81049	0	0.97958	0	4.74381	0.990763
contig_1003	13.9506	14.841	9.60484	0	8.06355	18.3712	36.638	1.29406	0
contig_1004	3.30557	1.16452	0	0	16.941	0.735177	5.20536	0	0
contig_1005	21.1189	48.6188	38.1963	5.35477	4.57138	31.3676	60.7292	0	0
contig_1006	6.06835	1.74913	1.4433	0	0	1.22694	10.6419	0	0
contig_1007	4.96946	9.62882	1.4446	1.5653	0	0	1.95638	0	0
contig_1008	171.799	90.493	90.8095	12.9755	51.7685	37.3491	133.746	83.9447	51.6928
contig_1009	1.47507	7.01534	9.88913	0	0	6.88936	0	0	0
contig_1010	9.03889	6.72605	7.72181	0	2.70112	4.43086	2.83222	1.73393	0
contig_1011	23.4326	40.6579	64.2019	5.60417	1.08069	86.4212	2.39704	3.90221	4.64847
contig_1012	48.0045	191.718	271.472	36.3395	8.65135	70.4647	1.96253	21.6936	24.2548
contig_1013	10.9031	17.5778	17.6471	0	0	9.12426	2.40081	2.60557	1.33022
contig_1014	1.29621	0	0.968923	0	0	0	22.9633	0	0
contig_1015	18.8877	39.3366	45.0549	0.674925	3.25376	32.6174	66.2654	2.17571	0.999691
contig_1016	8.33656	6.16748	7.99721	1.12538	1.62761	4.94426	3.06315	1.30601	0
contig_1017	1.48406	4.70539	2.91202	1.57767	31.5098	3.96077	0	0	0
contig_1018	0	0	0.971769	56.8602	0	0	0	0	0
contig_1019	12.274	22.9959	20.9214	3.61507	2.1785	67.9969	1.53746	6.55518	5.01994
contig_1020	4.46731	4.72138	9.98318	0	0	8.94199	0	0	0
contig_1021	12.666	9.44917	4.87316	2.4893	1.63646	2.23702	9.45941	0	0
contig_1022	8.01846	4.72994	6.58622	2.03901	0	2.98607	24.4462	0	0
contig_1023	8.0221	5.3236	4.14876	1.1333	1.91224	2.24057	3.74571	0	1.3429
contig_1024	12.3242	0	0	0	0	17.1933	0	0	1.00809
contig_1025	9.89669	0	0	0	0	16.4458	0	1.3164	0
contig_1026	10.2725	5.62574	6.35238	0	4.10231	10.2186	0.882344	3.07229	4.03329
contig_1027	7.66463	7.11267	6.35816	4.54248	2.73736	2.99354	10.377	0	1.68207
contig_1028	7.10704	5.33693	7.09502	2.27227	1068.61	3.74363	4.41774	3.51599	3.70223
contig_1029	1.87155	3.26368	1.22411	9.55006	0	0	4.6418	0	0
contig_1030	17.0311	4.15378	3.1827	0	2.74048	1.74822	9.50464	10.995	6.73592
contig_1031	4.30555	3.26443	3.91806	0.682303	3.83754	1.74862	6.19048	0	0
contig_1032	9.74538	2.37683	2.45158	0.683081	1.37211	3.75132	25.6755	0	0
contig_1033	24.1815	10.1039	14.7128	0	0	0	0	4544.2	6601.96
contig_1034	11.6301	4.16326	2.94458	0.683704	3.84543	2.75348	4.43085	0	0
contig_1035	9.21677	13.7168	14.0252	16.2254	1.10171	11.2951	1.11075	3.09409	3.38492
contig_1036	13.7374	0	0	0	0	6.27796	0	0	0
contig_1037	12.2347	5.96794	4.67826	3.20158	0	2.00941	6.6691	0	0
contig_1038	17.7217	3.58651	5.17901	0	0	4.78	0	2.65816	3.73195
contig_1039	6.80733	4.49655	1.97886	0	7.47589	1.51399	16.5261	0	0
contig_1040	7.18717	1.79903	0.742242	0	0	1.26195	16.9767	4.00008	3.06325
contig_1041	0	161.534	126.093	6.68542	5.27903	591.74	6205.99	111.918	49.1704
contig_1042	23.5504	39.7433	41.9869	123.218	6.11821	20.2751	0	6.24823	7.86086
contig_1043	0	5.73521	2.24169	0.925331	0	0	17.9903	1.34232	0
contig_1044	3.23841	0.905979	0.996767	1.62008	0	0	9.89923	0	0
contig_1045	0.762863	4.83749	4.49065	47.732	0	0.763493	0	0	0
contig_1046	25.7646	19.3635	13.4813	36.4036	11.1783	4.58415	30.2036	5.83021	5.15164
contig_1047	1.52892	6.66547	5.00006	3.01851	0	6.12072	5.19144	0	0
contig_1048	6.68902	2.72678	1.50002	0	0	1.53018	32.2772	2.24552	1.03177
contig_1049	0	4.85326	0	0	0	0	21.9198	3.59701	0
contig_1050	7.27082	2.72996	2.25264	1.39478	0	10.9791	44.0656	1.79851	0
contig_1051	4.01996	4.55205	4.00656	0	4.20454	1.27723	9.04331	1.34951	1.72241
contig_1052	7.67672	5.78074	2.00843	4.19705	0	2.56102	17.2264	0	0
contig_1053	3.65583	6.10065	3.0204	0	9.86111	2.05409	0.681741	0	0
contig_1054	6.92684	5.18556	3.0204	36.0005	3.94444	0.770284	11.1351	1.35646	0
contig_1055	2.31219	2.74916	9.32599	11.2367	1.41071	5.91382	0	0	0
contig_1056	13.8797	3.66726	10.0869	2.10787	0	5.91659	0	0	1.38763
contig_1057	4.24499	5.81195	1.26204	1.87542	1.4127	0.772454	11.3944	0	0
contig_1058	8.87798	3.05964	3.78702	0	0	4.37827	6.83822	1.81413	0
contig_1059	1.35418	1.8401	3.03675	0	0	7.74454	2.28477	0	0
contig_1060	79.9324	29.0666	33.4167	4.50525	0	1.09963	0	32.9194	23.7267
contig_1061	90.1257	164.693	158.716	74.4112	2.27044	413.562	44.1793	32.7929	30.3445
contig_1062	8.33617	7.99071	7.86158	2.35534	3.97421	1.0348	6.6399	0	0
contig_1063	15.3189	21.8259	15.2196	30.6266	9.08606	8.02157	24.0467	14.5815	9.42171
contig_1064	9.31868	5.2321	4.82522	0	0	5.95851	11.9229	0	0
contig_1065	14.7546	0	0	0	0	17.3574	0	0	0
contig_1066	0.972073	4.62311	12.9703	0	0	1.81603	0	0	0
contig_1067	0.972073	4.62311	2.03455	0	0	1.81603	27.3238	0	0
contig_1068	112.372	167.665	204.218	15.8256	5.40888	244.905	9.87331	40.2035	37.0852
contig_1069	4.67037	14.191	7.89136	14.6584	1.70969	0.779037	5.51591	0	0
contig_1070	5.45264	7.71796	7.64223	0	0	3.63809	0	0	0
contig_1071	310.51	545.096	662.19	622.833	246.603	145.402	38.215	69.6235	68.4007
contig_1072	13.0722	3.09304	1.53135	0.948174	1.14277	1.30179	3.68687	0	0
contig_1073	1.56085	1.85583	2.29702	0	18.8556	2.86393	5.76074	0	1.40442
contig_1074	2.73604	4.02765	2.5565	0	2.00317	4.69423	12.4639	0	0
contig_1075	3.90863	3.71783	7.66949	0.712314	15.1669	4.95502	0	0	0
contig_1076	12.9138	31.6392	25.3394	0.713161	10.6008	8.87743	24.4953	1.37938	0
contig_1077	17.6266	0	0	0	0	3.39755	0	0	0
contig_1078	60.4084	27.6726	20.2686	6.43377	8.61574	41.3524	205.927	5.99158	3.17654
contig_1079	20.2063	0	0	0	0	7.33002	0	0	0
contig_1080	10.5936	3.11002	5.13251	0.715034	0	7.06823	8.1093	0	0
contig_1081	0	0	0	17.8844	0	0	0	0	0
contig_1082	3.53542	3.73649	5.65251	0	0	1.3105	16.238	0	0
contig_1083	4.71615	0.934568	1.02822	0	0	0	17.4062	96.5105	144.986
contig_1084	0	55.1527	186.152	0	0.863428	50.0968	90.9979	2.7713	3.53709
contig_1085	17.3091	86.6862	108.838	57.8312	757.482	20.4731	4.18148	3.2355	4.24755
contig_1086	6.29572	6.54981	4.11781	0.956117	12.6757	0.787615	0	0	0
contig_1087	3.73898	4.99152	2.83167	0	3.746	0	13.4801	0	0
contig_1088	10.6521	1.25088	2.32238	0	0	3.15877	0	1.39064	2.12989
contig_1089	7.4959	1.56359	2.06434	11.983	0	0.789694	5.35838	0	0
contig_1090	0	0	0	0	1.73432	1.05368	16.553	0	0
contig_1091	20.1351	29.4168	41.0583	129.75	0.86716	21.3371	8.62622	0	0
contig_1092	16.6138	3.13547	3.1047	0	0	6.07034	0	8.36591	6.40658
contig_1093	8.72133	6.28454	7.00074	1.4449	3.19262	6.87702	1.63868	0	1.78347
contig_1094	2.18296	11.6404	10.9032	0.72332	0	9.2687	1.64066	0	1.07137
contig_1095	14.0968	0	0	0	0	9.80307	0	0	0
contig_1096	1.78692	1.88855	4.41533	0	2.61656	1.05979	3.0484	1.39971	0
contig_1097	0	3.78533	2.08233	0	0	1.0621	11.9852	0	0
contig_1098	6.77023	3.47241	2.34432	1.45155	0	6.64295	12.4642	0	0
contig_1099	5.38418	6.00652	9.13007	0	0	0	0	0	0
contig_1100	38.7333	28.803	24.5506	2.18314	0	63.9427	1.17901	11.7294	8.98232
contig_1101	1.19939	3.16902	0	5.10018	0	0	37.5382	0	0
contig_1102	5.60126	1.9028	0.785054	0	0	0	12.7581	0	0
contig_1103	6.61759	3.49697	3.93484	0.730908	2.93637	3.21118	7.34198	0	0
contig_1104	18.6678	5.09148	7.08964	0	0	3.21431	0	7.54713	5.05712
contig_1105	0	3.18528	2.62836	3.41757	0	0	0	0	0
contig_1106	2.21234	0.95652	3.15712	1.95481	0	2.14707	20.1903	0	0
contig_1107	6.63865	5.74053	5.26315	1.95529	1.47286	4.83209	6.89016	1.4182	0
contig_1108	5.23173	5.10394	7.10699	3.42259	0	1.61109	17.1108	0	1.08632
contig_1109	5.84541	18.8531	26.1037	0	0	3.76567	1.42835	0	3.62729
contig_1110	1.61292	5.11396	3.95608	0.734852	0	5.38084	9.28653	0	0
contig_1111	2.62228	7.03514	7.12443	0	35.1486	7.53688	0	58.7774	117.974
contig_1112	6.45485	3.19779	3.95802	0	2.06757	2.42257	17.1528	0	0
contig_1113	10.6935	13.7539	6.33439	0	0	4.57708	0	0	0
contig_1114	9.48522	17.9164	16.6318	0.735574	3.84165	3.50098	0	7.5879	11.2584
contig_1115	8.08245	2.24231	0.792966	0	2.07112	1.34819	14.3186	0	0
contig_1116	55.971	9.60988	16.1236	0	0	9.43731	0	18.9931	25.4534
contig_1117	27.8913	0	0.793161	0	0	9.97903	0	0	0
contig_1118	7.27778	1.92292	2.64452	0	0	6.47448	16.7132	0	0
contig_1119	22.4675	2.24617	3.17733	0	0	2.97112	0	0	1.45699
contig_1120	9.74205	5.4698	7.69941	16.2745	0	5.95839	3.11615	3.33856	0
contig_1121	12.402	13.537	21.8084	0	1.19082	30.3861	4.80237	1.43329	1.82935
contig_1122	5.69552	3.86964	4.5235	0.988531	0	1.90007	19.6995	0	1.09815
contig_1123	13.6353	0	0	0	0	12.2208	0	0	0
contig_1124	12.6271	2.58295	2.13134	0	0	0.815325	0	6.70028	3.29853
contig_1125	9.37083	4.52129	3.99726	0.742501	8.94884	2.71843	11.7891	0	0
contig_1126	1.63946	0	1.34039	0	0	3.00816	23.9614	0	0
contig_1127	8.11891	6.95729	2.58338	0	0	2.92815	43.5383	0	0
contig_1128	6.58082	3.58621	1.88312	0.999413	0	1.64656	12.8727	0	0
contig_1129	18.7236	9.4593	6.19049	4.74959	0.903844	1.09826	5.58908	0	0
contig_1130	23.2618	6.85327	4.84716	13.0054	0	6.31814	19.45	1.45124	1.11135
contig_1131	1.85503	2.28729	3.23549	0	6.0362	5.50093	1.46058	0	0
contig_1132	6.59567	8.82239	28.3106	2.00334	0	12.3771	1.70401	2.42176	4.08006
contig_1133	24.9399	59.1427	83.3139	13.7729	2304.62	92.6906	9.00691	7.26528	6.67647
contig_1134	0	16.7736	27.105	1.60686	0	17.3548	2.60338	0	0
contig_1135	9.49556	3.27248	3.24037	0	0	8.26382	0	2.91049	2.97179
contig_1136	572.911	72.358	84.8322	6.27301	8.77008	19.2919	2.43919	458.632	291.382
contig_1137	65.4861	74.9962	52.9659	54.2125	5.74736	91.7976	573.111	8.2526	5.20456
contig_1138	16.1336	0.983719	1.0823	0	0	0.828046	0	55.4106	69.2332
contig_1139	4.34584	1.31229	2.16568	1.75998	0.909077	0.828463	18.0864	0	0
contig_1140	4.96793	5.90677	1.35389	1.50894	0	0	18.5799	0	0
contig_1141	11.6006	0	0	0	0	10.7809	0	0	0
contig_1142	5.38599	2.29881	1.89688	0	0	1.10573	11.7435	0	0
contig_1143	11.4049	0	0	0	0	6.64108	0	0	0
contig_1144	15.975	0	0	0	0	8.58239	0	0	1.12005
contig_1145	49.5847	2.9601	7.05624	0	0	13.5657	0	9.26307	6.34693
contig_1146	7.6821	0.987446	1.9012	0	0	2.21649	20.8431	0	0
contig_1147	1.87051	1.31793	3.26249	3.53509	26.7809	0.832024	2.70007	0	0
contig_1148	7.69182	5.27304	4.62303	0	0	6.10305	3.43733	9.77033	9.72672
contig_1149	34.7259	3.95578	8.70437	0	0.913447	59.6585	61.3964	2.93184	1.4968
contig_1150	3.12463	3.9628	6.53986	4.04932	13.116	7.50529	0.738063	2.44753	2.24918
contig_1151	11.0459	2.6432	1.90843	0	0	3.33738	13.538	0	0
contig_1152	9.17022	4.62561	4.63475	2.2789	0	3.05926	10.3381	0	0
contig_1153	15.0249	0	1.91085	0	0	10.8602	0	0	0
contig_1154	5.4284	1.32395	0.819351	0	0	0.835828	0	0	0
contig_1155	1.6707	3.97286	8.19559	0	0	5.29492	2.71311	0	0
contig_1156	5.22227	8.94122	12.5698	0	0	11.15	0	2.45438	0
contig_1157	28.618	16.5578	20.7674	0	0	7.24752	0	5.8905	5.63866
contig_1158	11.9159	0	0	0	0	0.836891	7.90071	1.965	1.50479
contig_1159	5.85787	2.32163	3.28408	0	0	1.11671	7.65965	0	0
contig_1160	2.51052	6.9649	7.66285	2.2876	0	3.07094	0	3.44137	3.01188
contig_1161	14.0206	0	0	0	0	6.70194	0	0	0
contig_1162	14.8615	0	0.821438	0	0	9.77615	0	0	0
contig_1163	7.33541	17.2772	26.8678	0	0	15.1024	2.22774	0	1.88578
contig_1164	0.839403	1.33071	0.823535	0	0.921842	0	10.6572	0	0
contig_1165	7.7744	3.99724	1.64917	0	0	1.68234	15.1377	0	0
contig_1166	13.6647	2.99946	4.67505	0	0	0.841599	1.24143	11.8563	7.9446
contig_1167	6.1122	5.01192	4.13562	0	0	9.28133	0	1.48584	2.65499
contig_1168	5.4799	22.7207	19.2996	0	1.85172	11.8126	2.98707	0	0
contig_1169	13.2816	7.01849	6.06714	1.5368	0	4.21987	1.24493	3.96326	3.79382
contig_1170	5.27184	1.6715	2.2068	0	0	3.37676	13.4487	1.4866	0
contig_1171	7.5973	1.33823	1.93243	0	0	0.84484	14.7053	0	0
contig_1172	1.26719	3.01333	3.59157	13.5995	0	5.35478	0	0	0
contig_1173	0	6.02822	10.7775	0	0	6.20187	22.2054	1.48928	0
contig_1174	32.7526	2.34491	2.48775	0	0	13.2528	0	3.47588	4.94337
contig_1175	26.4202	7.37161	3.04137	0.770376	0	3.66662	11.2332	10.927	2.6625
contig_1176	1.2685	19.4392	5.53118	0	0	3.94969	0	0	0
contig_1177	3.38527	4.02502	1.66064	0	1.85887	0.847015	9.24571	0	0
contig_1178	11.2166	1.00651	7.19794	0	0	18.0743	0	0	0
contig_1179	17.7772	7.0456	3.04528	5.65669	1.54946	1.97688	2.49948	0	1.14254
contig_1180	11.6458	8.39194	3.60083	6.17412	0	1.41278	8.00247	0	0
contig_1181	7.20111	26.8611	13.8529	6.43303	7.13301	1.69578	32.0181	0	0
contig_1182	1.27144	1.67969	1.6632	10.5556	0	1.41388	1.00108	0	0
contig_1183	13.1654	11.1088	13.8887	12.1253	0	12.7512	2.0063	3.99193	1.14638
contig_1184	16.3547	0	0	0	0	15.3054	0	0	0
contig_1185	9.57033	0	0	0	0	16.7442	0	0	1.53088
contig_1186	25.5275	3.03517	2.22622	0	0	0	1.25621	2.49948	2.67973
contig_1187	14.051	7.42507	10.5827	5.94905	3.42911	3.12503	0	6.0034	7.27919
contig_1188	5.75113	7.42892	1.67182	6.46971	0	0.852722	12.3268	0	0
contig_1189	36.9744	0	1.3979	0	0	0.855604	0	2.00894	3.07688
contig_1190	4.27561	7.45597	18.1774	0	0	8.27299	0	4.01892	1.92355
contig_1191	7.91399	9.83344	15.9485	0	0	2.56882	0	0	1.15473
contig_1192	35.7011	49.0964	57.111	31.8778	5.66853	105.039	5.84207	9.60238	10.0626
contig_1193	0	0	1.97141	33.7422	0	1.43646	0	0	0
contig_1194	14.859	0	0.84511	0	0	16.6674	0	0	0
contig_1195	0	0	0	32.4428	0	2.29895	0	0	0
contig_1196	13.3551	8.87856	17.4702	0	1.26165	66.9743	1.27201	3.0371	5.8145
contig_1197	3.88136	2.05105	5.07731	0	3.47319	1.15098	4.83872	0	0
contig_1198	2.37319	1.7101	2.53999	19.9209	0	6.33372	0	0	0
contig_1199	9.28187	4.44861	4.51791	6.55635	1.58038	1.72828	10.4524	1.52174	0
contig_1200	12.9617	2.39729	4.52147	0	0	2.88275	0	6.5994	3.88754
contig_1201	12.786	16.8341	25.2302	0	8.88514	41.3537	0.767835	10.185	2.72989
contig_1202	4.55454	2.75061	1.70226	0.790499	3.81093	6.94597	19.4672	0	0
contig_1203	51.4283	2.75206	1.13544	0	0	2.02698	0	8.66872	7.02898
contig_1204	8.68218	5.84967	7.38231	2.10967	0	4.92396	3.33256	0	0
contig_1205	0.651852	0	0	16.3672	0	0	0	0	1.17304
contig_1206	11.9538	0	0	0	0	12.4712	0	0	0
contig_1207	4.56417	3.44553	2.55879	11.0904	0	0.870083	10.0109	0	0
contig_1208	62.4265	69.655	59.7526	4.7568	2.86652	260.652	12.074	19.4233	17.2229
contig_1209	410.665	875.428	999.825	274.679	654.106	110.767	10.5774	5849.71	5056.36
contig_1210	726.527	4623.35	3856.71	17069.9	2022.77	3073.49	546.671	1164.71	886.032
contig_1211	50.9775	16.9954	24.8996	0	4.8055	3.21153	0	485.341	411.832
contig_1212	1.53192	2.42857	7.44324	0	0	7.59292	10.0802	0	0
contig_1213	299.481	707.814	671.752	158.37	696.764	318.658	39.8462	875.704	773.51
contig_1214	2.41051	4.86361	5.44654	6.38974	0	4.09394	8.79957	0	0
contig_1215	471.962	495.442	477.097	512.388	323.384	698.869	1967.5	86.5816	79.7226
contig_1216	0	0	0	0	0	0	38.3756	0	0
contig_1217	36.025	17.76	20.4018	6.40511	0	2.93128	0	55.2327	45.0641
contig_1218	0	0	0	0	0	0	28.8048	0	0
contig_1219	2.63668	2.78663	3.73654	12.5467	0	2.93206	7.78508	0	0
contig_1220	5.72198	4.53555	3.74254	2.13904	0	6.75458	1.03968	0	0
contig_1221	87.881	0	2.01684	0	0	4.4087	0	5.17576	8.71988
contig_1222	9.48614	7.69409	8.08034	0	0	2.35509	4.4293	2.07364	1.58799
contig_1223	1.98867	5.95503	4.91383	63.6245	1.29421	2.35889	9.13386	0	0
contig_1224	1.32721	2.80538	5.49784	0	0	1.77107	8.0987	0	0
contig_1225	9.95943	3.50862	3.76371	0	0	13.2902	7.58029	0	2.78795
contig_1226	7.30555	2.45669	3.47513	1.34482	0	1.47709	15.6876	0	0
contig_1227	0	38.3058	12.7593	0	0	5.02887	0	0	0
contig_1228	0	16.1745	13.3465	0	0	5.03158	96.3989	0	0
contig_1229	13.996	4.57846	8.13712	0	0	5.03974	15.7427	7.83079	7.59594
contig_1230	6.88876	6.34112	9.01139	0	0	2.66882	0	0	1.99947
contig_1231	14.2412	21.1657	22.9956	0	5.86495	40.6803	1.31402	13.0725	12.8139
contig_1232	10.2497	0	0	0	0	9.8122	0	0	0
contig_1233	6.90744	5.29859	2.33182	0	0	8.3255	0	6.28331	1.60391
contig_1234	7.35308	15.8958	12.825	0	0	13.9749	4.47373	1.57083	2.00489
contig_1235	10.5321	4.93311	3.44434	5.52551	0	1.91651	18.0929	0	0
contig_1236	2.00702	0	1.45858	0	12.4084	3.86856	1.58025	0	1.20391
contig_1237	1.11652	5.66411	2.629	0	9.80944	5.95971	0	0	0
contig_1238	7.82417	3.89831	0	0	0	0	7.65656	0	0
contig_1239	7.17108	1.77631	1.17259	0	0	1.79425	7.41068	0	0
contig_1240	0.89663	6.39645	1.75936	0	66.3024	7.47808	3.44161	0	0
contig_1241	0	0	0	268.556	0	0	0	0	0
contig_1242	15.2969	0	0	0	0	15.9099	0	0	0
contig_1243	9.22568	8.91801	5.29831	1.36691	0	2.10189	10.3644	0	0
contig_1244	302.422	367.422	413.857	497.008	191.762	204.484	65.1097	59.2222	59.5247
contig_1245	9.01547	3.93038	0	0	0	0	2.39572	0	0
contig_1246	12.1709	0	3.53802	0	0	16.2412	0	0	1.21679
contig_1247	3.83894	1.43198	0	0	0	1.20537	16.5356	0	0
contig_1248	3500.44	1825.06	1735.19	1145.72	839.888	7739.06	1239.37	14174.4	13947.6
contig_1249	70.7984	34.4242	41.1286	23.9086	3.97452	102.324	489.407	1.5946	5.29161
contig_1250	37.8158	0	0.888646	0	0	0	0	17.56	13.4474
contig_1251	0	0	2.07408	0	0	2.11579	42.2668	0	0
contig_1252	12.9179	1.07783	1.18584	0	0	12.0969	0	0	1.2235
contig_1253	10.1983	8.26338	13.6372	17.6219	0	6.04844	23.2863	2.13024	1.63133
contig_1254	4.99135	2.15805	3.56145	0	0	6.66063	1.07182	0	0
contig_1255	10.2152	4.31847	4.15732	0	0	1.81754	0	6.40131	3.26807
contig_1256	33.606	14.3989	14.5546	41.657	0.997474	10.9082	17.4315	3.20154	4.08621
contig_1257	3.18423	1.08171	2.67774	1.10533	0	5.46318	8.32728	0	0
contig_1258	0.682712	2.16462	0	0	0	2.7331	16.9325	0	0
contig_1259	2.73312	4.33283	1.4897	1.10686	0	0	6.72485	0	0
contig_1260	0	0	0	0	0	0	19.6474	0	0
contig_1261	42.8426	59.2482	50.3796	20.2114	11.0118	24.0238	67.2858	34.2728	29.5268
contig_1262	11.1726	0	0	0	0	16.4304	0	0	0
contig_1263	3.19572	2.5331	0	0	0	0.913817	2.15673	0	0
contig_1264	2.05439	0	0	0	0	1.52303	25.072	1.60922	0
contig_1265	2.51162	2.17183	0	0	15.0452	0	0	0	0
contig_1266	36.7814	20.6439	18.5287	4.71853	11.0393	3.65831	12.6814	4.83167	4.1112
contig_1267	0	8.33694	7.47748	3.05572	0	7.93296	4.32066	0	0
contig_1268	11.6642	8.70183	10.1722	0	2.67917	8.54557	0	4.2996	2.46946
contig_1269	1.14387	2.17606	2.99266	23.3476	0	6.41096	0	2.1504	0
contig_1270	1.14578	2.54299	2.09836	12.2501	0	8.56224	2.70644	2.69249	0
contig_1271	22.4574	22.8869	17.3864	0	8.38875	38.2243	2.70644	1.6155	2.0619
contig_1272	9.39543	0	5.99533	0	0	0	0	5205.67	6828.2
contig_1273	16.9718	37.8132	42.3024	12.539	13.4332	50.1923	7.3135	6.46739	6.19089
contig_1274	211.243	163.981	212.887	186.831	67.9896	240.787	71.3983	72.9209	45.5014
contig_1275	17.5087	5.8435	5.72589	0	0	6.14846	0	7.03776	6.21865
contig_1276	5.9898	5.11306	6.02725	29.9487	0	0	2.17668	0	0
contig_1277	5.75943	3.65219	5.72589	0.839684	0	3.9965	20.1343	0	0
contig_1278	15.896	19.3566	15.9722	1.39947	1.34935	30.4349	67.7492	0	0
contig_1279	26.0326	37.9827	43.3962	1.67937	8.09609	43.0392	71.5584	0	1.24373
contig_1280	0	6.21046	15.6753	0	0	22.4482	13.0637	4.33214	1.65877
contig_1281	135.383	162.339	191.882	151.873	73.2843	72.3254	35.1384	98.6392	64.7465
contig_1282	41.0647	31.4529	47.0785	31.9528	42.5641	16.6241	1.6348	30.9012	17.0215
contig_1283	6.00158	2.56156	0.905865	0	0	0	12.2679	0	0
contig_1284	22.1971	0	1.81479	0	0	5.86239	0	2.71673	4.57702
contig_1285	10.8704	0	0	0	0	16.9749	0	0	0
contig_1286	16.2127	5.14043	9.99821	0	0	4.9451	0	9.79676	5.83514
contig_1287	32.6571	41.4906	27.8738	3.65811	1.69572	35.2338	0	25.5804	13.7543
contig_1288	7.6453	1.46911	4.24286	0	6.10629	2.16409	0	4.89976	4.16913
contig_1289	0	1.47077	4.24765	1.97253	0	1.85703	7.66997	0	0
contig_1290	11.1393	0	0	0	0	8.9807	0	0	0
contig_1291	3.24895	1.1037	1.82145	0	0	14.5549	0	0	0
contig_1292	136.224	405.057	472.059	752.804	17.6703	198.814	97.5733	46.8992	44.2677
contig_1293	11.3874	5.52629	2.12803	0	0	1.24047	18.9384	0	2.09105
contig_1294	5.57908	2.21114	3.34499	0	0	3.41225	23.6111	0	0
contig_1295	2.32659	2.58186	2.43478	11.024	0	3.72562	1.92346	0	1.25605
contig_1296	10.01	8.119	0.913561	0	1.36349	0	13.1969	0	0
contig_1297	7.91714	7.01385	0	0	0	1.24293	7.70039	0	0
contig_1298	6.52184	5.16957	6.39855	0.848963	1.70533	5.59476	5.50184	2.1894	3.35326
contig_1299	7.22266	6.64847	5.18125	1.69841	1.36465	24.2508	50.9064	0	0
contig_1300	0	14.0396	14.9384	17.5552	0	0	0	0	0
contig_1301	11.4229	0	0	0	0	21.1538	0	0	0
contig_1302	8.86363	6.28624	3.05125	0	6.48943	0	9.09091	0	0
contig_1303	7.23086	4.43734	0.915376	5.95117	0	1.24504	4.6832	0	0
contig_1304	16.5657	0	0	0	0	2.4908	0	0	0
contig_1305	0	4.06872	2.74691	70.8674	0	0	1.3778	0	0
contig_1306	19.6323	17.0437	19.8726	28.9632	0	19.9604	4.14046	1.64765	0
contig_1307	17.7727	5.56088	8.25948	0	0	1.87235	0	2.74765	5.04993
contig_1308	3.74481	0	0	0	0	1.2493	27.6423	1.65	0
contig_1309	3.04439	0	1.22537	0	0	0.937508	11.3398	0	0
contig_1310	4.21531	6.68256	3.06342	0.853559	0	0.937508	3.59555	0	1.26428
contig_1311	6.80102	3.71783	6.13559	0	0	10.3273	13.2948	1.65329	0
contig_1312	1.40711	1.85892	0.920338	0.854776	14.4228	2.81654	4.98556	0	0
contig_1313	1.87775	6.32573	9.51831	0	0	11.2758	4.98983	0	0
contig_1314	236.497	484.753	333.638	509.033	804.361	101.227	578.596	59.0516	62.5494
contig_1315	0.93968	5.21389	1.84383	3.42497	0	1.56743	21.0862	0	0
contig_1316	1.64444	1.11726	2.76575	0	108.013	3.13485	0	0	0
contig_1317	6.81463	5.96043	7.99223	1.99847	0	5.33077	19.7046	0	0
contig_1318	13.1932	0	0	0	0	8.48836	0	0	0
contig_1319	7.31808	12.7241	6.17612	3.15488	1.72834	4.0952	40.7055	0	0
contig_1320	0	1.12368	1.85443	0	0	0	6.139	0	0
contig_1321	7.57154	6.00161	6.49986	0	0	6.63056	1.11779	0	0
contig_1322	8.28614	4.87912	4.33573	5.75267	1.38666	1.26369	0	2.22534	2.55624
contig_1323	6.39217	2.2519	4.33573	0	0	0	2.79608	0	0
contig_1324	2.84096	12.3855	8.36177	0	0	2.84331	26.5628	0	0
contig_1325	16.5914	2.63025	4.03068	0	0	3.47916	5.31868	2.22791	1.27959
contig_1326	4.50858	6.01894	10.2435	0	0	15.8326	0	1.67286	2.56214
contig_1327	7.36248	3.01208	2.79612	0	0	1.90156	10.6589	0	0
contig_1328	3.08749	6.40066	2.48544	0	0	4.75391	1.12199	1.67431	0
contig_1329	7.13735	2.64014	0	0	0	0	5.90066	0	0
contig_1330	5.47197	1.13149	1.5561	0	1.39348	1.58739	7.86755	0	0
contig_1331	2.62082	1.13313	0	0	0	0.953813	14.6323	0	0
contig_1332	3.81542	4.15843	3.7433	10.7196	2.79343	0	4.22454	0	0
contig_1333	5.48467	6.04862	6.55077	2.31776	0	5.09143	3.37963	2.80185	1.71652
contig_1334	3.57696	4.15843	0	0	2.79343	0	7.0409	0	0
contig_1335	13.3617	13.9956	7.80306	0	1.39753	2.54719	20.5714	0	0
contig_1336	8.129	0	0	0	0	4.78571	0	0	0
contig_1337	6.45914	4.55099	4.06822	0	2.45208	0	5.65075	0	0
contig_1338	5.7448	11.3841	14.0905	0	0	6.38838	2.54432	0	0
contig_1339	0	3.80134	5.3324	0	20.0135	1.27991	1.41599	0	0
contig_1340	6.71596	1.52098	3.13762	0.874232	0	2.2405	5.94887	0	0
contig_1341	4.32245	3.4262	7.85321	3.50101	0	15.7018	25.8086	0	0
contig_1342	4.32371	3.0464	1.5711	0	0	3.84647	11.064	1.69339	0
contig_1343	7.2104	0	0	0	0	15.3949	0.851578	0	0
contig_1344	2.16502	4.95765	6.92296	13.1518	0	8.0252	4.54574	0	0
contig_1345	13.487	1.14541	0	0	0	8.99876	0	0	0
contig_1346	11.0981	0	0	0	0	9.98046	0	0	0
contig_1347	1.20703	1.91351	1.26316	0	0	0	19.3875	0	0
contig_1348	15.6913	2.67891	6.63157	0	0	26.0933	0	3.97097	7.81961
contig_1349	11.3561	3.06431	1.26427	0	0	1.93454	0	0	2.17403
contig_1350	83.8711	22.2883	16.8059	6.7736	4.61429	28.7888	105.926	7.40511	2.6173
contig_1351	8.00871	6.92524	1.9048	4.12793	0	0.971554	15.1911	0	0
contig_1352	12.8701	1.15489	1.90593	10.0309	0	3.88851	0.860383	0	1.31097
contig_1353	23.0758	0	0	0	0	19.1242	0	0	0
contig_1354	28.4281	0	0	0	0	14.2663	0	2.28388	1.31174
contig_1355	32.8308	2.69873	2.545	0	0	1.29809	0	35.4316	38.5119
contig_1356	4.13547	0	0	0	0	0	7.4699	0	0
contig_1357	16.0601	3.08609	5.72964	26.6074	1.06893	10.0661	14.6568	8.00542	3.50316
contig_1358	2.67827	6.56182	4.45902	0	0	9.42229	9.77701	0	0
contig_1359	13.1518	17.3747	29.3108	0	0	64.3506	2.01351	1.71697	2.19142
contig_1360	1.21884	4.63737	1.91328	0	0	1.30117	21.8804	0	0
contig_1361	3.41376	6.95811	7.65538	0	0	11.0632	7.19964	0	2.19402
contig_1362	19.513	13.9204	10.2102	29.6339	0	13.0194	1.15228	11.4635	9.65656
contig_1363	12.9389	0	0	0	0	9.44748	0	0	0
contig_1364	3.17746	7.74963	8.95252	0	0	6.19709	6.35075	0	0
contig_1365	5.13588	0	0	0	0	0.97907	12.7091	0	0
contig_1366	1.47133	2.33252	3.20782	0	0	3.27233	9.55739	0	0
contig_1367	72.8745	61.8486	62.9108	39.3503	14.0123	7.20342	5.50603	107.823	95.8174
contig_1368	16.2234	5.06588	3.8586	0	0	16.4008	0	3.46578	1.32704
contig_1369	2.2136	3.89916	4.50439	10.16	0	1.31285	11.3289	0	0
contig_1370	2.21427	0	1.93103	0	0	0	7.26429	0	0
contig_1371	6.65076	5.0765	2.25557	3.89051	0	0	7.85483	0	0
contig_1372	12.3347	41.0641	48.0834	0	14.4492	31.6029	16.0246	2.89855	0
contig_1373	4.93537	3.91204	2.90524	3.2979	4.6974	2.96366	14.8636	1.73965	0
contig_1374	5.18525	5.48014	3.55298	0	1.08467	3.29494	2.62457	0	0
contig_1375	5.18525	5.87158	15.1809	0	0	10.8733	0	2.32093	5.33208
contig_1376	0	3.91556	1.93857	0	0	0.988778	8.7512	0	0
contig_1377	4.69423	3.91674	9.37259	1.20068	2463.67	3.62661	1.75077	0	0
contig_1378	44.4984	6.27055	6.14435	0	0	4.61846	0	20.9135	17.795
contig_1379	4.69847	3.13622	1.61742	0	0	4.61985	37.9675	0	0
contig_1380	12.6231	6.67049	8.41819	0	0	6.27546	19.2932	10.4693	5.79034
contig_1381	30.7099	109.54	116.63	27.6822	6353.18	81.9606	5.55745	8.14773	7.13087
contig_1382	3.96496	3.53569	1.29667	0	0	0	13.1703	0	0
contig_1383	1.34355	0	0	0	171.552	0	0	0	0
contig_1384	1.24242	1.96962	7.15108	0	0	5.96854	0.880411	0	0
contig_1385	14.665	1.18213	2.27603	0	0	0	0	0	0
contig_1386	2.98813	4.73711	7.49198	2.11774	0	5.64891	0	0	0
contig_1387	9.23018	6.72312	2.93698	0.909254	6.57515	5.99209	5.59793	18.759	12.121
contig_1388	11.9925	0	0	0	0	7.66819	0	0	0
contig_1389	3.74765	2.37647	1.96096	2.42836	5.12178	1.3336	11.2129	0	0
contig_1390	4.49992	3.56688	11.4459	22.7797	0	1.00081	0	0	0
contig_1391	4.25122	4.75729	1.96275	13.9758	0	1.00111	0.886035	0	0
contig_1392	1269.39	522.43	599.332	538.701	30.4111	521.563	416.986	353.391	223.345
contig_1393	8.0096	6.34884	1.3097	0	0	0	15.372	0	0
contig_1394	8.78189	0	0	0	0	7.36614	0	0	0
contig_1395	7.28532	5.57561	4.60075	0	0	10.057	1.1868	0	0
contig_1396	1.50731	4.38084	5.91525	18.9233	0	2.0114	2.07689	0	0
contig_1397	2.26234	2.78951	0.986479	1.22161	0	2.01263	10.9846	0	0
contig_1398	14.0811	1.59449	2.30249	0	1.47277	1.00662	0	7.68147	1.80998
contig_1399	2.51679	5.98484	9.87687	13.1484	0	3.3585	0	0	0
contig_1400	6.29199	0	0	0	0	0	13.376	0	0
contig_1401	6.3055	4.79816	8.90828	0	0	13.1263	0	1.77809	4.08496
contig_1402	2.27627	7.61812	10.2563	0	0	13.1626	0	0	0
contig_1403	0	6.41723	3.64047	0	0	11.8162	261.151	0	0
contig_1404	13.4212	0	1.32503	0	0	11.4892	0	0	0
contig_1405	1.01355	1.20509	1.32585	0	0	0	16.7586	0	0
contig_1406	26.3766	0	0	0	0	0	0	11.9197	5.47686
contig_1407	41.481	1.61375	1.33159	0	0	7.81063	0	4.78414	3.66368
contig_1408	6.10763	1.61375	1.33159	0	0	3.39593	25.8479	0	0
contig_1409	2.03651	4.03561	6.32703	8.96911	0	4.07637	162.351	0	1.3743
contig_1410	3.05476	8.87835	9.65704	0	0	11.21	4.50975	0	0
contig_1411	0	1.61575	1.66656	15.4784	0	1.36006	0	0	0
contig_1412	11.4767	4.04313	7.00605	0	0	21.7811	1.20484	0	0
contig_1413	5.10233	4.44882	1.3349	0	0	1.02131	2.71173	0	0
contig_1414	4.08186	1.61775	0	0	0	0	9.94301	0	0
contig_1415	6.89885	9.31653	7.35336	0	0	1.36386	3.62126	0	0
contig_1416	4.08948	6.88828	5.34956	0	0	3.06964	0	9.0093	5.97939
contig_1417	16.363	38.1	33.4452	4.34877	0	11.9412	4.83135	2.40323	0
contig_1418	15.6008	0	0	0	0	5.80182	0	0	0
contig_1419	13.0514	0	2.00858	2.79825	0	0	2.11569	0	0
contig_1420	5.37412	2.83988	3.6824	0	0	3.41496	0	0	0
contig_1421	4.86988	7.72027	6.37043	0	0	8.89273	0.908138	9.03459	1.84498
contig_1422	55.6365	13.8195	17.4403	0	10.8874	112.905	4.54211	12.6524	10.6119
contig_1423	42.3043	13.4131	12.4094	0	0	122.484	1.81684	9.0374	8.30498
contig_1424	762.722	377.834	295.663	307.641	29.3016	556.316	935.349	1060.45	656.041
contig_1425	3.84945	2.84786	0	1.87074	0	0	11.2144	0	0
contig_1426	55.7061	2.84875	3.02229	0	0	4.79587	0	6.03246	12.0111
contig_1427	12.8596	1.22318	7.06524	0	0	10.6394	0	0	0
contig_1428	8.76372	0	0	0	0	9.63085	0	1.81712	0
contig_1429	8.51664	0	0	0	0	12.7425	0	1.8194	0
contig_1430	1.29121	3.68454	2.3647	0	0	3.79068	0	0	0
contig_1431	0	83.133	49.6743	0	4.16084	103.759	638.86	0	0
contig_1432	12.4073	0	0	0	0	6.55371	0	0	0
contig_1433	5.43675	4.51468	3.04799	0	0	2.07285	2.75187	0	0
contig_1434	637.796	568.386	535.767	446.613	161.595	215.021	1049.12	114.447	110.952
contig_1435	4.66448	2.05407	2.71188	1.25935	0	1.03741	11.63	0	0
contig_1436	15.5581	0	0	0	0	18.3391	0	0	1.39988
contig_1437	10.3753	10.2801	7.80405	30.5681	2.27886	7.96098	46.2577	0	0
contig_1438	0.845954	1.3411	2.21323	240.159	8.2581	7.1495	0	0	0
contig_1439	1.29773	0	1.01856	0	0	0	12.8745	0	3.73656
contig_1440	10.1287	0	0	0	0	10.7436	0	3.66179	4.67365
contig_1441	4.67775	13.1834	14.6179	0	0	7.97608	0	0	0
contig_1442	2.07966	2.88479	1.36023	0	0	5.20344	13.2019	0	2.33904
contig_1443	1.55974	5.35746	5.10086	0	0	4.50965	3.68425	0	0
contig_1444	14.5576	16.8966	29.9251	0	14.0841	29.833	4.29829	6.10877	4.67808
contig_1445	205.106	213.886	185.671	197.711	194.893	100.947	586.102	50.092	20.5836
contig_1446	49.9118	29.26	29.585	0	0	181.427	0	8.55228	9.82397
contig_1447	56.9307	24.7267	24.1441	4.10583	3.80651	224.442	4.60531	6.71965	7.95274
contig_1448	3.64401	2.47581	4.42635	0	0	1.04201	4.91855	0	0
contig_1449	10.4313	8.68182	13.6455	1.90101	0	8.69991	1.53997	6.74097	1.87717
contig_1450	8.36094	2.07104	0	0.952318	0	0	5.2459	1.84195	0
contig_1451	6.53406	8.2868	10.2569	1.27016	1.14813	2.4414	0	1.84254	0
contig_1452	1.57067	2.905	1.02732	0	0	5.23989	9.8935	0	0
contig_1453	4.18979	4.98159	11.6467	0	8.81912	4.54269	10.2059	0	0
contig_1454	1.57217	3.32317	1.37107	0	0	3.14694	5.26095	0	0
contig_1455	62.1207	14.9591	13.3722	7.96129	1.53523	29.3808	84.5115	22.1739	9.90542
contig_1456	9.96346	4.98794	1.37194	0	2.30358	0	17.6509	0	0
contig_1457	6.03051	3.32529	3.42986	0.955659	70.2591	0	0	0	1.88735
contig_1458	129.608	102.734	105.021	78.0953	51.8636	17.8554	53.2964	26.5109	21.2462
contig_1459	14.1722	0	0	0	0	7.00437	0	0	0
contig_1460	27.8372	0	0	0	0	0	0	8.63972	6.14368
contig_1461	1.57619	4.99751	4.81102	0	0	5.60887	3.7231	0	0
contig_1462	4.46731	2.49955	5.50006	0	1.92394	2.104	0	1.85255	0
contig_1463	10.5147	7.08433	1.03159	0	0	0	1.24183	0	0
contig_1464	3.15541	2.08429	2.40782	0	0	7.36871	3.10556	10.5045	27.9185
contig_1465	0	36.6953	45.075	0	0	12.6361	0	0	1.42004
contig_1466	5.79048	3.33807	1.37722	8.63398	0	1.05368	6.8388	2.47402	1.42095
contig_1467	2267.11	2621.23	2766.19	748.758	1623.21	565.136	104.514	11028.2	7508.37
contig_1468	0	0	0	0	0	1.75839	17.7414	0	0
contig_1469	11.8594	3.34235	1.72373	0	0	2.11007	7.47008	1.8579	0
contig_1470	78.0082	141.214	188.576	24.014	17.7513	84.7545	5.29131	55.7369	64.499
contig_1471	3.69076	10.0303	7.93169	0	0	2.11075	0	0	0
contig_1472	1.31813	1.25378	1.72428	3.52319	0	3.16612	6.84977	0	0
contig_1473	0	1939.81	2752.15	29.7965	12507.7	268.503	22.7361	0	26.1009
contig_1474	12.926	0	1.03523	0	0	14.4327	0	0	0
contig_1475	4.22072	1.67279	3.45078	0	0	1.76008	14.9545	0	0
contig_1476	2.63795	2.50918	2.41554	2.56396	0	13.7287	5.2964	1.85969	0
contig_1477	15.8379	20.0863	18.9915	21.8077	2.70563	25.7137	64.8447	0	1.42506
contig_1478	6.60123	2.093	2.76328	0	0	0	1.24741	0	2.37586
contig_1479	0	3.3531	4.49611	0	0	3.52809	1.56127	0	0
contig_1480	45.2105	39.399	43.5777	5.46069	0	7.76181	1.56127	18.6387	17.1282
contig_1481	1.58735	5.87171	9.69016	0	1.54956	4.23644	4.37438	0	0
contig_1482	8.07281	14.6262	12.0689	0	117.787	5.77105	18.3876	0	0
contig_1483	7.15461	4.62092	1.38654	0	0	4.95048	21.2812	1.86808	0
contig_1484	3.17983	5.46109	2.42645	0	0	0	7.19806	0	0
contig_1485	1.85729	2.94438	3.81791	1.28943	0	4.95687	2.50691	0	0
contig_1486	2.12262	9.6744	8.67706	4.83536	1.55406	4.24875	0	0	0
contig_1487	1.06234	0	0	0	0	0	19.1337	0	0
contig_1488	3.4526	5.05241	3.12677	0	0	0	6.27334	0	0
contig_1489	7.17311	6.31755	5.21297	0.968323	3.50115	6.38136	10.3544	0	0
contig_1490	0	11.3753	3.82408	0	0	1.0639	19.7738	3.12253	0
contig_1491	191.079	314.716	247.87	221.818	98.4531	68.0898	350.906	30.6008	14.8256
contig_1492	6.91191	4.21442	0	0	1.55707	0	2.51177	0	0
contig_1493	11.169	7.16684	5.5659	0	0	21.2918	2.19851	0	0
contig_1494	17.557	8.85602	8.35155	0	0	3.90477	0	8.12645	9.09546
contig_1495	25.8369	25.758	33.7979	1.61806	0	20.6155	0	1.87777	2.39664
contig_1496	6.13024	6.33803	2.78927	0.971463	0	3.91236	3.46264	1.87898	1.43892
contig_1497	5.06575	2.95871	1.74386	0	0	2.13471	29.5995	0	0
contig_1498	2.40113	3.38358	1.74499	0	17.9703	0	1.89055	0	0
contig_1499	8.28938	0	1.39917	0	0	5.70922	7.89525	1.8851	0
contig_1500	8.55677	0	2.09875	0	0	9.99114	0.947429	0	0
contig_1501	45.4579	69.9452	39.1768	23.391	26.2337	13.5594	122.218	8.79711	4.3308
contig_1502	1.33787	8.48372	1.40008	0	0	0	3.79218	0	0
contig_1503	3.75581	0	2.80747	0	10.6063	0	6.65365	0	0
contig_1504	0	10.2137	3.16047	0	0	3.94047	0	0	0
contig_1505	1.87913	2.979	5.61861	2.93533	0	3.22402	6.0239	0	0
contig_1506	1.61068	3.40457	5.61861	0.978443	0	2.8658	12.9989	0	0
contig_1507	9.40794	0	0	0	0	7.53256	0	0	0
contig_1508	8.06923	3.41126	5.27779	10.4572	0	3.58928	2.22369	0	0
contig_1509	34.4512	9.3871	7.04166	1.30801	0	17.599	0	7.58976	10.1714
contig_1510	11.0388	7.25604	11.6225	0	0	30.1796	1.27193	4.42881	1.45353
contig_1511	1.61596	5.12359	6.34165	0	0	9.70376	0	0	0
contig_1512	8.35186	2.98974	1.76215	1.30929	0	0	0	0	0
contig_1513	12.4053	10.2606	15.1694	0	0	2.15922	0	24.0816	23.7799
contig_1514	13.2187	15.396	13.057	12.1269	0	14.3995	14.656	2.53573	0
contig_1515	12.1555	1.28469	6.00705	0	0	16.5812	0	1.9043	2.91661
contig_1516	1.0812	8.57021	7.42535	0	0	7.21397	0	0	0
contig_1517	5.95249	2.5736	3.18544	0	0	1.44422	9.90612	0	0
contig_1518	3.24895	9.01354	10.2709	0	0	5.78068	0	2.54492	5.35945
contig_1519	5.41849	3.00649	2.12642	0	0	1.08459	9.5992	0	0
contig_1520	5.96034	3.86549	2.83523	1.31663	0	0	1.27989	0	0
contig_1521	2.17026	1.2902	3.19385	0	0	3.25807	3.20396	1.91247	0
contig_1522	0	1.29148	0	0	38.1722	1.44947	10.5835	0	0
contig_1523	7.87498	3.44394	3.90746	0	0	1.81183	16.6771	0	0
contig_1524	6.79102	10.3352	7.8175	0	0	3.26238	0	2.55333	3.91066
contig_1525	2.44477	6.02888	3.90875	14.1912	5.56863	1.44995	4.81229	1.915	1.95533
contig_1526	3.26185	6.03287	5.68922	3.63271	0	2.90181	18.2988	0	0
contig_1527	6.25808	3.88212	2.4915	0	0	2.17852	19.6024	0	0
contig_1528	0.816271	0	0	0	0	0	25.0653	0	0
contig_1529	0	0	0	18.5305	0	0	0	0	0
contig_1530	1.36406	4.75742	4.99624	0	0	2.1843	12.2437	0	0
contig_1531	8.19254	4.76216	10.0024	0	0	1.09324	0	5.13381	3.44002
contig_1532	14.2051	0	0	0	0	12.7587	0	0	0
contig_1533	1.36633	1.73285	1.0724	0	25.2088	0	0	0	0
contig_1534	1.91477	10.8411	1.4313	10.6347	0	6.20534	0	0	0
contig_1535	4.65792	3.9093	1.07526	0	3.20965	1.46251	9.06079	0	0
contig_1536	8.51371	6.96612	7.54444	0	2.81501	9.52857	0	1.93611	0
contig_1537	3.29563	3.48306	1.79629	0	0	0	7.13585	0	0
contig_1538	6.04199	2.17691	1.07778	5.005	0	1.83242	12.9743	0	0
contig_1539	8.78835	13.0615	13.6518	0	18.4986	3.66483	0	0	0
contig_1540	1.92502	3.05176	12.9506	0	0	6.9725	0	0	0
contig_1541	7.9751	3.92369	3.95714	0	0	3.66974	11.3677	0	0
contig_1542	9.07511	2.61579	1.43896	3.34113	0	0	4.54707	0	0
contig_1543	17.8812	12.2111	6.83734	0	7.25071	27.8993	44.5112	0	0
contig_1544	16.5057	18.7528	17.993	2.33957	3.22254	33.7729	45.4859	3.23225	0
contig_1545	58.0646	15.7053	16.1991	6.68673	17.7299	11.0166	25.3506	18.7533	11.8852
contig_1546	6.06021	6.55043	16.9361	0	0	5.88142	0	0	0
contig_1547	32.2509	42.8249	44.7124	3.34897	8.07256	107.408	5.85996	10.364	12.8972
contig_1548	15.4623	0	0	0	0	10.6851	0	0	0
contig_1549	7.45502	5.25267	9.02974	0	4.04306	6.63215	0	0	2.4844
contig_1550	11.0482	0	0	0	0	8.47727	0	0	0
contig_1551	2.48668	3.06612	2.89146	2.01411	11.3282	8.11141	0	0	1.49164
contig_1552	2.21187	0	2.17005	4.03093	34.8171	0	3.59192	0	0
contig_1553	3.31892	0	2.17078	4.36831	0	0	15.0258	0	0
contig_1554	9.68996	1.31671	0	0	0	0	1.30791	0	1.49465
contig_1555	112.24	154.21	196.853	3.70374	9.73933	181.212	6.54619	22.1424	17.4553
contig_1556	5.82182	6.15292	6.89038	0	0	2.58961	4.58388	0	0
contig_1557	8.60282	2.63963	1.08906	0	0	0	4.91627	0	0
contig_1558	0	0	0	24.6209	0	0	0	0	0
contig_1559	5.82968	9.68193	3.63141	0	1.21947	5.55666	8.85227	2.60938	1.49869
contig_1560	3.60885	3.96079	1.08942	0	1.21947	1.11133	12.4588	0	0
contig_1561	9.44811	0	0	0	0	17.7993	0	0	0
contig_1562	15.0312	7.06048	12.7444	1.35274	0	7.0575	18.7388	0	0
contig_1563	15.8663	0	0	0	0	0	1.315	0	0
contig_1564	1.39225	13.6843	4.37098	0	0	2.22944	0	0	0
contig_1565	4.4552	0	0	1.0149	17.1247	0	2.30203	0	0
contig_1566	1.95047	2.20864	3.64496	0	1.22402	14.5012	6.91077	0	1.50428
contig_1567	16.7183	8.83457	11.6639	4.06236	10.6082	3.34643	0	4.58344	3.50999
contig_1568	39.0359	28.7318	21.1551	12.5341	0	21.5805	109.659	5.897	3.51237
contig_1569	0	0	0	0	0	0	19.1063	0	0
contig_1570	3.34707	3.53743	2.55407	0	7.76001	0	5.60013	0	0
contig_1571	8.92856	0	2.91992	0	0	14.8932	0	0	0
contig_1572	16.4676	6.63718	11.6837	0	11.4436	13.7809	0	3.27945	3.01367
contig_1573	6.70097	1.32789	0	0	0	1.49033	16.158	0	0
contig_1574	0	0	0	0	0	8.19683	14.1795	0	0
contig_1575	8.65836	0	0	0	0	7.45419	0	0	0
contig_1576	19.0119	1.32969	1.09721	0	0	1.86545	0	9.19807	7.54698
contig_1577	4.47491	0	0	0	1.2286	0	8.58822	0	0
contig_1578	0.839331	1.77413	1.46394	0	0	0	6.27814	0	0
contig_1579	2.23898	3.10579	0	0	12.7042	0	1.65271	0	0
contig_1580	1.68267	3.55674	6.60345	20.4435	0	5.98777	19.5418	0	0
contig_1581	10.38	12.8976	11.0095	15.3378	0	5.98981	0	1.97774	0
contig_1582	5.89136	4.89218	5.13777	12.6111	0	1.49745	3.31331	0	0
contig_1583	8.70568	2.6712	1.8368	8.52976	0	1.87374	0	3.95954	1.5161
contig_1584	9.27051	4.00817	2.5724	2.38915	0	1.4995	0	0	0
contig_1585	10.9598	2.67302	1.47044	0	0	1.50001	1.65949	0	2.02285
contig_1586	0	4.00954	2.57328	1.36569	1.64597	0	12.944	0	0
contig_1587	1.40558	0	0	0	0	7.87776	0	56.151	54.1297
contig_1588	16.5916	0	0	0	0	11.2578	0	0	0
contig_1589	14.6281	11.149	17.6634	0	0	0	0	2.64421	0
contig_1590	6.75604	2.6776	0	6.84016	0	0	0	0	0
contig_1591	3.66454	3.12815	0	3.0823	0	1.50464	23.9704	0	0
contig_1592	10.1514	1.3411	0	0	0	13.1701	0	0	2.02979
contig_1593	81.7755	14.7521	19.5502	0	4.54196	109.5	0	8.61432	4.56703
contig_1594	225.178	562.753	600.198	828.963	239.649	241.744	127.64	41.1119	28.9444
contig_1595	5.08095	1.78997	1.84626	0	0	2.63674	7.66771	0	0
contig_1596	7.05688	1.34248	0	0	0	0	13.0018	0	0
contig_1597	12.9847	3.13245	4.06177	0	0	12.4304	39.3387	2.65329	0
contig_1598	5.64744	2.23823	0	0	0	1.88403	1.33397	0	0
contig_1599	1.12988	3.1346	2.21703	17.1592	0	1.13081	0	0	0
contig_1600	1.41283	2.68773	1.1089	0	0	11.689	4.00467	0	0
contig_1601	6.50126	3.58487	0	0	0	0	14.6888	0	0
contig_1602	12.7286	0	0	0	0	17.3629	0	0	0
contig_1603	68.7581	0	1.11043	0	0	4.15344	0	15.2932	15.785
contig_1604	1.69773	3.14	1.48057	0	0	7.5517	64.8313	0	0
contig_1605	3.96274	2.69235	1.48108	5.15839	6.21704	0	0	0	0
contig_1606	7.07632	5.38471	1.85135	0	0	1.51086	19.0549	0	0
contig_1607	12.2007	0	0	0	0	13.252	0	2.00027	0
contig_1608	2.55451	7.64941	2.22775	0	2.49368	0	14.7497	0	0
contig_1609	5.97497	8.119	7.07164	0	0	1.5187	0	0	0
contig_1610	4.55393	3.60969	5.58481	0	2.08383	4.17788	8.73988	0	2.04877
contig_1611	5.69242	4.06091	4.84017	6.91595	0	3.41827	15.4629	0	0
contig_1612	0.854454	4.51524	0	0	0	2.28043	11.437	0	0
contig_1613	8.54454	4.06372	1.86289	0	3.33643	1.52028	4.03659	0	0
contig_1614	17.386	0	0	0	0	12.1707	0	0	0
contig_1615	9.40878	1.35598	1.1189	0	0	11.414	0	0	0
contig_1616	12.8302	0	0	0	0	12.1749	0	0	0
contig_1617	0	2.71197	2.61076	1.73199	0	1.1414	31.6528	0	0
contig_1618	6.84512	3.16506	1.49238	0	0	3.04479	17.5162	0	0
contig_1619	130.193	44.357	50.7939	1.73439	2.09034	129.919	9.1044	48.3066	71.4172
contig_1620	7.43102	5.89023	6.35586	0	0	18.3068	0	0	2.05731
contig_1621	10.8758	6.80588	2.62076	0	0	2.67347	0	3.3628	0
contig_1622	354.896	151.998	204.045	47.6382	68.3112	66.8366	4.05626	2613.57	5939.5
contig_1623	2.29285	5.90666	4.87392	0	7.55409	1.91228	3.38493	0	0
contig_1624	4.01388	10.9084	11.2514	0	0	16.0688	0	30.9918	43.8552
contig_1625	2.58396	8.19273	7.51143	0	0	5.74686	1.01725	0	0
contig_1626	41.6304	17.2958	12.7694	4.88344	2.94283	17.2406	16.6151	26.3123	17.0499
contig_1627	5.45692	0	0	2.79151	2.52331	1.14977	24.0834	0	0
contig_1628	6.89537	1.36641	0	0	0	0	5.08983	0	0
contig_1629	4.02652	2.27974	2.25737	17.1219	1.26342	0	6.45388	0	0
contig_1630	18.4392	0	0	0	0	0	0	3.3852	5.70322
contig_1631	18.1511	2.28374	2.63822	0	0	3.07574	0	6.09336	4.1478
contig_1632	6.05461	4.11361	3.01722	0	0	1.53895	9.53433	0	0
contig_1633	13.5841	5.04012	10.5863	0	0	35.8686	1.3654	0	5.20116
contig_1634	5.49339	4.58354	3.78214	0	1.27009	2.31492	0	0	0
contig_1635	0	0	0	0	0	1.92978	22.545	0	0
contig_1636	4.05061	2.75206	1.51392	2.46063	0	0	4.44224	0	0
contig_1637	6.07592	4.12809	6.43416	0	0	4.247	0	2.0397	0
contig_1638	0	0	0	37.3398	0	0	0	0	0
contig_1639	1.16018	4.13828	2.6559	8.45728	2.12353	7.74089	0	0	0
contig_1640	15.4104	0	0	0	0	5.82005	0	0	0
contig_1641	11.0529	0	0	0	0	13.1968	0	0	0
contig_1642	2.03678	1.8451	2.66437	2.12106	0	3.4945	14.7768	0	0
contig_1643	4.66375	11.0902	13.3454	1.06241	0	4.27863	0	0	1.57363
contig_1644	11.6635	0	0	0	0	10.8949	1.03313	0	0
contig_1645	9.92454	0	1.14552	0	0	16.7493	0	0	2.10115
contig_1646	2.5677	4.57942	2.0993	0	2.81988	2.56982	31.0838	0	0
contig_1647	2.92209	2.77945	3.82247	0	0	3.50941	2.41578	0	0
contig_1648	6.7256	2.78143	2.29512	0	3.85363	0	1.38143	0	0
contig_1649	114.083	43.1275	44.388	3.55396	32.5534	143.259	7.60056	31.6204	29.4789
contig_1650	4.09676	5.10292	4.5935	0	0	0	3.80163	0	0
contig_1651	3.22003	2.32033	5.74392	0	0	3.51566	3.45726	0	0
contig_1652	0.878189	3.24847	4.21221	0	0	4.29691	1.38291	0	0
contig_1653	2.63457	0	0	0	0	1.17189	17.632	0	0
contig_1654	1.17175	7.89476	1.5328	11.7448	0	5.8636	1.03792	0	0
contig_1655	10.2565	0	0	0	0	21.8986	0	0	1.58204
contig_1656	2.63739	4.18107	4.60005	0	0	4.69255	1.03829	0	0
contig_1657	4.10406	7.43566	10.3538	0	3.434	1.56474	0	0	0
contig_1658	39.6798	15.854	18.5681	0	4.72378	1.29147	0	6.82274	4.06376
contig_1659	3.235	0	0	0	0	15.6978	0	0	0
contig_1660	1.76455	7.92583	5.77064	1.42921	3.87569	6.67157	8.68336	0	0
contig_1661	7.94046	3.26358	5.77064	0	0	4.3169	29.1761	0	0
contig_1662	14.1214	12.5926	15.009	0	9.9081	29.8365	1.04238	2.07401	6.35308
contig_1663	3708.35	8314.37	7150.45	3017.44	2075.1	10376.4	1324.51	12303.7	11711.4
contig_1664	12.0707	0	0	0	0	16.5004	0	0	2.11921
contig_1665	7.36018	2.80036	1.15537	0	0	0	15.6468	2.0755	1.58941
contig_1666	12.6777	0	0	0	0	13.7701	0	0	1.59169
contig_1667	1.47415	2.33698	5.01377	0	1.29514	5.1146	52.5792	0	0
contig_1668	8.55313	7.94858	11.5744	0	2.15934	4.32929	0	3.46537	4.77678
contig_1669	1.18017	9.82236	1.15786	0	0	0	3.48456	0	0
contig_1670	19.1846	0	1.15827	0	0	0	0	0	0
contig_1671	12.101	2.3395	3.08872	2.51011	0	8.27094	1.04574	3.46785	1.5934
contig_1672	3.24662	5.14689	2.70263	1.07576	0	5.51396	12.8975	0	0
contig_1673	4.72575	0	0	0	0	1.57655	0	5.55255	11.6934
contig_1674	3.54431	4.68236	6.18189	0	0	11.43	11.5115	0	0
contig_1675	0	0	0	5.38267	22.4895	0	0	0	0
contig_1676	5.02291	3.27883	3.09205	0	0	4.33707	0	2.77727	8.50731
contig_1677	2.36372	13.1153	5.02459	0	0	7.4913	0	0	0
contig_1678	17.7535	0	0	0	0	9.47632	0	0	0
contig_1679	5.03015	1.40724	1.93532	0	0	2.36908	3.14514	0	0
contig_1680	0	0	1.93671	12.951	0	0	5.24567	0	0
contig_1681	4.74279	6.10901	6.9797	0	0	6.32894	0	2.08972	2.66716
contig_1682	4.14994	5.63909	5.42866	1.08042	0	0	4.55117	0	0
contig_1683	2.96638	7.99448	3.10433	0	11.7278	3.5626	2.4524	0	0
contig_1684	0.89088	4.23696	4.66154	0	0	2.77391	2.80578	0	0
contig_1685	16.939	8.00893	8.16359	0	0	4.75872	0	6.98335	3.2087
contig_1686	0	7.546	3.11332	0	0	0	14.757	0	0
contig_1687	7.14252	2.83077	3.89306	0	0	3.97134	1.75742	0	0
contig_1688	1.78628	1.88787	3.11557	0	12.2062	2.78095	0	0	0
contig_1689	2.08399	0	2.33668	1.80852	20.489	3.17822	0	0	0
contig_1690	2653.81	3808.77	3742.19	988.898	3444.76	3183.39	448.656	7307.32	6550.63
contig_1691	12.5085	0	0	0	0	10.7304	0	0	0
contig_1692	8.93462	12.7477	8.18134	1.44734	2.61656	3.5768	0	0	0
contig_1693	2.68039	4.24924	3.50629	0	0	1.19227	3.16565	0	0
contig_1694	836.876	804.522	576.59	547.818	1468.76	333.437	1858.94	206.457	110.941
contig_1695	13.1041	8.02634	3.1167	0	0	0	8.79347	0	0
contig_1696	1.19258	8.50772	9.75029	0	0	5.96782	1.76061	0	0
contig_1697	26.2367	11.3436	13.6504	0	0	28.2477	0	0	1.60959
contig_1698	7.46174	5.67799	3.51393	0	0	1.19486	0	0	0
contig_1699	7.76021	6.62433	1.17131	0	0	0	2.11503	0	2.14845
contig_1700	0	5.73364	1.72042	74.7001	0	0	1.55328	0	0
contig_1701	9.85307	3.7867	1.95289	0	0	0	0	6.31469	2.14923
contig_1702	17.3301	0	0	0	0	9.96805	0	0	0
contig_1703	12.8575	20.3832	18.3839	10.8985	0	8.37926	0	3.51327	4.30472
contig_1704	66.0817	12.7987	14.0813	3.99611	7.44326	17.1575	61.8006	2.81061	1.61427
contig_1705	4.18922	3.3206	2.74002	0	0	5.98954	3.88744	0	0
contig_1706	4.495	7.12596	4.70403	0	2.63278	1.59954	3.53919	0	3.2356
contig_1707	10.4922	0	0	0	0	18.8014	0	0	0
contig_1708	4.50321	5.71117	4.3199	0	0	9.61477	7.44587	7.05476	5.40252
contig_1709	3.60388	1.42832	4.32148	0	6.59638	6.81295	6.7392	0	0
contig_1710	8.41828	8.5793	14.1585	0	0	9.62883	0	0	0
contig_1711	0.902289	2.86081	1.96718	9.13523	0	0	0	0	1.62372
contig_1712	7.51907	6.19843	2.75406	0	1.76161	1.60539	3.19692	0	0
contig_1713	11.734	0	0	0	0	11.2419	0	0	0
contig_1714	7.23154	0	0	0	0	9.24793	0	0	0
contig_1715	10.5731	0	2.37103	0	0	12.4967	0	0	2.17451
contig_1716	9.37166	0	0	0	0	7.66488	0	0	0
contig_1717	6.95317	1.43777	2.37277	0	0	1.61366	7.4979	0	0
contig_1718	0	0	0	0	0	0	9.64016	0	0
contig_1719	5.14687	4.31967	11.4853	6.25314	0	8.8882	4.29083	0	1.63449
contig_1720	333.581	218.064	227.101	157.916	219.162	168.192	674.514	378.772	833.111
contig_1721	4.24329	4.80494	2.3789	0	0	0	4.29557	0	0
contig_1722	8.79291	2.88403	5.55281	0	0	5.25987	0	2.13751	1.6369
contig_1723	13.9474	0	0	0	0	14.9704	0	0	2.18253
contig_1724	5.15636	4.80849	2.38065	0	0	0	0	0	0
contig_1725	12.744	0	0	0	0	4.85885	0	0	0
contig_1726	5.77151	4.33403	2.38417	0	0	0	1.43503	0	0
contig_1727	777.939	3306.87	2982.6	2754.26	1037.71	6070.97	1119.33	293.38	420.366
contig_1728	4.25584	0	0	0	0	2.43392	15.797	0	0
contig_1729	13.3904	0	0	0	0	12.1831	0	0	0
contig_1730	11.2601	0	1.99049	0	0	2.84272	0	15.7331	13.1437
contig_1731	21.6312	0	0	0	0	0	0	7.87529	9.32044
contig_1732	28.3338	46.8498	46.6292	2.2209	8.9223	32.5244	78.0813	2.14781	0
contig_1733	16.7628	0	0	0	0	0	0	0	3.29079
contig_1734	6.71008	3.8682	3.59086	0	0	1.22102	13.3282	0	1.64661
contig_1735	0	1.45111	0	0	0	1.22147	12.6125	0	0
contig_1736	26.8503	7.25557	15.9653	0	3.12744	15.472	0	7.88699	8.23613
contig_1737	2941.94	3183.74	3123.21	2479.61	713.95	6862.25	1299.8	14135.6	14282.5
contig_1738	5.19084	8.71315	0	0	1.34133	2.44476	9.0156	0	0
contig_1739	8.55916	3.39223	2.39925	5.19944	0	0	2.52718	0	4.40077
contig_1740	4.58697	1.93914	0	0	1.7911	2.04034	4.33393	0	0
contig_1741	1.52956	1.45489	1.20052	7.4333	0	0	3.25165	0	0
contig_1742	1.2241	6.30689	2.0016	0	0	3.67534	15.18	0	0
contig_1743	5.81665	1.9413	3.20376	0	0	6.53637	1.08469	2.15821	1.65275
contig_1744	5.20438	13.1038	10.0117	10.4144	0	19.6091	100.876	0	1.65275
contig_1745	3.36879	5.34057	4.80743	0	0	2.86073	10.851	0	0
contig_1746	25.7445	0	0	0	0	11.8604	0	0	0
contig_1747	3.98873	10.7011	15.2519	0	4.04351	5.73213	0	0	4.4172
contig_1748	3.37634	6.32573	6.02275	0	0	2.45755	0	0	0
contig_1749	9.52937	0	1.20635	0	0	0	2.54136	0	0
contig_1750	16.2982	0	0	0	0	5.33464	0	0	0
contig_1751	12.0065	0	8.0544	0	0	17.2544	0	3.61722	0
contig_1752	6.77291	14.1535	8.45712	0	0	14.7895	5.45393	0	0
contig_1753	9.54722	0	0	0	0	8.21944	0	0	1.66266
contig_1754	4.00367	4.39412	6.04306	1.87086	15.7837	3.28778	4.72851	0	0
contig_1755	6.77799	3.90735	4.83626	0	0	3.70014	0	0	0
contig_1756	13.5611	1.95441	8.06346	0	0	6.99176	0	2.17277	0
contig_1757	13.8745	0	0	0	0	12.343	0	0	0
contig_1758	1.54161	4.39906	8.06648	0	0	4.52578	0	0	0
contig_1759	5.24147	2.44392	2.82327	0	0	2.05717	17.8429	0	0
contig_1760	3.08901	1.46911	0	3.37767	0	0	1.82413	0	0
contig_1761	0	0	0	0	0	0	30.2805	0	0
contig_1762	0.927051	2.93932	6.06351	0	0	4.94835	0	0	0
contig_1763	14.5238	0	0	0	0	10.3091	0	2.90465	0
contig_1764	12.0562	0	0	0	0	5.77525	0	0	0
contig_1765	1.8555	6.86358	3.64084	3.38148	0	6.19009	1.09571	0	0
contig_1766	15.1589	0	0	0	0	12.7977	0	0	0
contig_1767	3.40559	3.92648	1.21499	0	4.98674	0	1.09695	0	0
contig_1768	8.04957	2.94486	2.02498	5.26602	1.81336	1.65256	19.3794	0	0
contig_1769	1.54858	0	0	1.50515	0	0	7.68153	0	0
contig_1770	11.4638	0	0	0	0	5.37486	0	0	0
contig_1771	7.12614	1.47354	3.6477	0	0	2.4807	14.637	0	0
contig_1772	7.74581	1.47354	6.48481	4.89357	0	4.13451	5.12295	0	0
contig_1773	3.41073	4.9155	3.65046	0	0	0	6.22542	0	0
contig_1774	8.37178	0	0	0	0	16.5505	0	3.64314	0
contig_1775	0.930549	1.96694	2.43456	0	0	4.55311	13.1882	0	0
contig_1776	11.787	1.47521	3.24607	0	0	1.24176	2.93071	0	0
contig_1777	18.3077	2.95153	2.02956	0	0	4.14075	1.83239	17.5003	10.0513
contig_1778	5.2751	7.87074	0	6.03194	0	0	2.93182	0	0
contig_1779	2.79481	1.96917	0	1.50913	0	1.65755	6.60158	0	0
contig_1780	41.3793	19.729	24.4193	18.1438	8.65585	4.56689	31.968	21.9333	10.6378
contig_1781	2.18116	12.3493	3.26084	0	0	7.06863	0	0	0
contig_1782	14.9565	0	0	0	0	14.1373	0	0	0
contig_1783	4.99118	2.47267	0	0	0	1.24882	14.0001	0	0
contig_1784	11.8586	0	0	0	0	4.16433	0	0	0
contig_1785	159.778	187.5	259.63	586.535	7.76823	121.182	40.9107	27.8666	14.6012
contig_1786	0	0	0	0	0	0	16.223	0	0
contig_1787	15.3087	2.47643	3.26952	0	0	3.75217	10.3316	8.81001	3.93556
contig_1788	8.12609	5.45023	2.45307	3.41748	0	5.42186	19.1945	0	0
contig_1789	4.68991	1.98265	1.227	1.89932	0	0	3.32339	0	0
contig_1790	14.0751	0	0	0	0	5.42599	0	0	0
contig_1791	8.13227	4.95852	0	0	0	0	11.0822	0	0
contig_1792	0	5.45645	8.18623	0	0	5.01051	0	0	0
contig_1793	237.803	255.461	161.269	332.254	51.3153	87.2664	388.763	57.3523	38.8525
contig_1794	0.940128	3.47758	0	3.80733	0	0	0	0	0
contig_1795	96.2064	14.4071	22.9564	0	0	10.4545	0	32.4019	24.8133
contig_1796	0	1.49096	0	0	0	1.25502	15.5506	0	0
contig_1797	35.1249	1.49153	2.05124	0	0	0	1.11118	2.94787	2.82184
contig_1798	10.6629	1.98871	2.87174	0	0	0	3.33353	0	0
contig_1799	8.78793	3.48289	1.64225	0	2.29786	2.93173	8.89621	0	0
contig_1800	15.6927	18.9071	32.0238	8.77024	2.75743	8.79518	5.18946	2.21259	3.38879
contig_1801	4.08323	2.48968	1.6435	0	0	0	20.0318	0	0
contig_1802	5.65586	2.49063	0	0	0	1.2579	9.27752	0	0
contig_1803	302.589	165.876	176.333	75.9687	43.7094	294.347	24.4926	818.86	839.123
contig_1804	2.51564	14.4567	4.11347	0	0	9.65124	1.11415	0	0
contig_1805	0	2.99105	37.4326	0	0	3.35695	0	0	0
contig_1806	2.83118	3.98959	3.70354	0	0	4.1978	2.97221	0	0
contig_1807	1.2583	3.49089	0	1.14657	0	2.0989	9.28817	0	0
contig_1808	11.0186	6.48805	3.70638	0	4.14882	0	2.97449	0	0
contig_1809	3.77924	2.49636	2.47187	6.88734	0	0	5.57931	2.22022	0
contig_1810	247.855	48.4294	45.3176	10.331	10.1454	26.0563	105.635	48.8449	31.1711
contig_1811	1.8918	0	0	2.29842	0	1.26224	18.9915	0	0
contig_1812	11.986	4.00031	6.60176	0	0	3.36726	1.11757	2.96484	1.70285
contig_1813	8.83177	0	0	0	0	7.99724	0	0	0
contig_1814	1.26217	5.0023	7.42983	0	23.5641	4.63176	0	0	0
contig_1815	13.5735	0	0	0	0	13.9006	0	0	0
contig_1816	8.83855	3.00253	2.89049	5.36916	0	0	14.5396	0	0
contig_1817	17.3614	0	0	0	0	11.7945	0	0	0
contig_1818	10.1012	4.5038	2.47756	1.91756	1.38666	5.476	12.3028	0	0
contig_1819	5.05254	6.50799	1.23926	0	0	0	5.96726	0	0
contig_1820	10.1051	0	0	0	0	6.74228	0	0	0
contig_1821	12.9471	0	0	0	0	9.27063	0	0	0
contig_1822	5.36832	4.00492	5.7832	18.4156	0	2.52835	0	5.93652	1.70481
contig_1823	4.42437	4.008	3.30723	2.30372	3.23927	1.26515	6.34509	0	0
contig_1824	34.7629	0	0	0	0	10.5429	0	3.71318	4.54966
contig_1825	2.52919	7.01669	2.89494	0	0	3.79691	5.22738	0	0
contig_1826	12.6459	0	0	0	0	5.9063	0	0	0
contig_1827	6.3254	3.00831	0	0	0	0	2.24117	0	0
contig_1828	17.7111	0	1.24116	0	0	2.1102	0	0	0
contig_1829	12.6605	0	0	0	0	0	1.12145	0	0
contig_1830	4.11467	9.53365	4.1404	3.46091	6.95197	1.2671	4.8596	0	0
contig_1831	5.06616	1.50589	2.8994	0	0	6.33793	7.47919	0	0
contig_1832	16.7817	0	0	0	0	13.0984	0	0	0
contig_1833	51.9282	34.1336	49.7039	6.15509	29.2095	42.6754	6.73127	41.6677	35.8976
contig_1834	11.72	0	0	0	0	5.91768	0	0	0
contig_1835	6.01839	7.03021	7.45846	4.23326	0	8.87652	45.2666	0	0
contig_1836	15.8379	5.52374	4.97231	0	0	3.38153	10.849	0	1.71007
contig_1837	7.61685	0	0	0	0	3.38806	7.87135	0	0
contig_1838	1.27046	4.53164	6.64768	1.15765	0	4.66218	0	0	0
contig_1839	0.952842	2.51758	4.98576	0	13.4872	1.69534	1.87558	0	0
contig_1840	9.861	3.90818	3.68556	3.42301	19.5962	1.40988	22.8766	0	0
contig_1841	3.17737	5.54082	3.74076	1.54413	0	4.66399	1.12578	0	0
contig_1842	3.81284	7.55566	12.8849	0	0	1.69599	2.25156	0	0
contig_1843	1.76392	0	5.07634	6.85778	0	2.8246	1.24996	0	0
contig_1844	1.59053	0	3.74511	0	0	1.27347	4.13266	0	0
contig_1845	10.5097	7.06834	2.91625	9.2863	0	0	0	0	0
contig_1846	9.56167	0	0	0	0	6.37971	0	0	0
contig_1847	0	4.04219	3.75237	0	0	1.27594	4.89352	0	0
contig_1848	0.956538	6.06563	13.3469	0	0	2.55287	0	0	0
contig_1849	210.364	476.201	556.213	296.69	204.265	289.663	159.098	89.2659	88.4653
contig_1850	3.51276	5.06255	2.0887	0	0	0	16.2177	0	0
contig_1851	2.87407	6.58131	2.50644	8.92357	0	1.27842	0	0	1.72402
contig_1852	0	1.51876	5.84836	0	0	3.40912	4.52587	0	0
contig_1853	2.55672	1.51995	0	0	0	1.27941	7.17153	0	0
contig_1854	5.1214	0	1.25615	0	0	2.13568	5.67056	0	0
contig_1855	5.44573	0	1.25713	0	6.09783	2.13734	6.80997	0	0
contig_1856	1.28135	9.141	7.12371	0	0	2.13734	0	0	0
contig_1857	22.1119	0	0	0	0	23.9476	0	0	0
contig_1858	8.34177	0	0	0	0	10.7034	0	3.01576	0
contig_1859	2.24586	0	2.09848	0	0	2.14068	14.0201	0	0
contig_1860	10.5918	0	0	0	0	7.28115	0	0	2.31036
contig_1861	10.9255	0	0	0	0	18.0098	0	0	0
contig_1862	0.964017	2.54711	1.68141	0	41.8773	2.14403	1.51806	0	0
contig_1863	2.57575	3.57293	3.79058	5.47642	0	2.57787	0	0	0
contig_1864	2.25378	4.59377	4.21176	15.6469	0	8.59291	0	0	1.7382
contig_1865	0	11.7442	5.47743	0	0	0	3.80407	0	0
contig_1866	7.40817	13.2761	12.6402	1.95663	1.88655	12.0348	33.4758	0	0
contig_1867	0	0	0	0	36.3161	0	0	0	0
contig_1868	4.5164	9.20557	3.79802	0	0	1.29147	0	0	0
contig_1869	4.1938	7.67131	16.8801	0	3.30664	17.2195	9.52511	0	1.74161
contig_1870	5.73561	2.84147	1.87573	1.30658	0	4.30526	13.548	0	0
contig_1871	5.80908	6.13946	6.75469	2.35256	0	0	1.90577	0	0
contig_1872	730.582	1433.15	1125.12	1535.86	3271.76	68.9593	244.893	216.308	102.876
contig_1873	14.5398	25.6112	27.0506	7.85113	6.62369	24.5764	41.5948	0	0
contig_1874	3.88034	3.58839	1.69199	7.07158	0	0	2.29142	0	1.74572
contig_1875	25.2222	3.58839	8.03697	0	1.89397	1.72602	0	24.3159	31.423
contig_1876	9.05769	11.2822	7.61697	0	0	2.59005	3.82054	3.04068	0
contig_1877	15.21	0	0	0	0	8.63689	0	0	0
contig_1878	22.9858	0	0	0	0	11.2324	0	0	0
contig_1879	8.09678	2.05374	0	0	1.89696	0	1.53002	0	0
contig_1880	8.74797	0	0	0	0	3.45884	0	0	0
contig_1881	9.39967	0	2.96799	0	0	38.0622	2.29684	0	0
contig_1882	1.29702	7.19661	8.48333	0	0	5.62505	0	0	0
contig_1883	15.246	0	0	0	0	7.35874	0	0	0
contig_1884	10.7046	3.08548	2.97034	0	0	21.2105	0	0	0
contig_1885	14.9275	0	0	0	0	6.9286	0	0	0
contig_1886	24.6725	6.17583	4.24669	0	0	5.1985	0	12.206	8.76309
contig_1887	14.2897	0	0	0	0	7.36746	0	0	0
contig_1888	0	3.0928	3.82807	0	6.66561	6.94231	0	0	0
contig_1889	4.88308	5.16079	0	0	1.90672	0	6.92055	0	0
contig_1890	3.58093	6.19295	1.27754	0	0	1.30323	4.99817	0	0
contig_1891	19.5633	0	1.70609	0	0	0	0	0	1.76026
contig_1892	0.979331	0	0	0	0	0	15.0362	0	0
contig_1893	9.7972	0	0	0	0	6.97265	0	0	0
contig_1894	0	6.21263	3.4176	3.17414	0	5.66528	9.25673	3.8371	3.52612
contig_1895	1.63352	3.10755	0	0	0	0	17.7491	0	0
contig_1896	8.49428	6.73303	5.12844	0	0	3.92367	1.92925	0	0
contig_1897	12.4197	3.10879	1.71016	0	0	0	2.31602	0	0
contig_1898	47.1014	50.2987	57.3359	32.5867	4.78957	41.9025	64.1276	468.102	130.674
contig_1899	4.91031	0	0	0	0	1.3105	0	19.2313	18.8509
contig_1900	1.96412	1.55687	2.1411	1.19315	0	5.24198	0	0	0
contig_1901	7.20465	4.67247	2.99874	4.77449	0	6.11808	6.18836	0	0
contig_1902	2.94736	8.30661	6.42587	2.38724	0	12.2362	0	0	0
contig_1903	0	0	0	36.6044	0	0	0	0	0
contig_1904	9.83628	0	0	0	0	9.1881	0	0	0
contig_1905	0	0	0	0	0	0	22.856	0	0
contig_1906	12.4742	0	0	0	0	10.5133	0	0	0
contig_1907	6.89365	2.60204	4.29418	1.99414	0	8.32301	34.5052	3.85702	4.72591
contig_1908	39.3923	99.9182	130.972	69.396	3035	155.509	14.3449	29.3133	25.4018
contig_1909	17.7336	0	0	0	0	6.13519	0	0	0
contig_1910	12.4892	13.0258	27.9456	0	0	17.9817	1.16449	0	0
contig_1911	8.21656	9.37857	12.898	158.125	4.81255	10.9645	27.1715	0	1.77434
contig_1912	12.4992	0	1.29083	0	0	28.9693	0	2.31884	0
contig_1913	13.5293	0	0	0	0	9.24712	0	0	0
contig_1914	5.61195	2.61667	1.2955	0	7.25071	0	1.9494	0	0
contig_1915	762.565	836.286	706.909	620.455	2097.87	19.3827	56.9224	2203.1	1370.5
contig_1916	0	1.57063	2.16003	18.4566	3.8686	0	0	0	0
contig_1917	14.8671	0	1.29654	0	0	12.7852	0	0	0
contig_1918	0	0	0	0	0	0	14.0526	0	0
contig_1919	5.95402	7.86579	6.05781	0	0	3.08982	1.56265	0	0
contig_1920	2.6473	0	0	0	54.2694	0	0	0	0
contig_1921	1.32418	1.57443	0	0	11.1491	3.97582	7.81957	0	0
contig_1922	2.31732	1.57443	9.09404	0	0	0	0	0	0
contig_1923	7.28299	4.19847	1.7322	0	0	0	16.0301	0	0
contig_1924	3.97414	9.45036	6.93158	0	0	1.76774	0	0	0
contig_1925	1.65589	0	2.16612	0	12.6084	3.97742	0	0	0
contig_1926	752.106	2331.09	1745.89	2363.48	3278.67	166.168	676.274	112.067	60.7894
contig_1927	236.984	231.721	224.157	128.457	245.577	68.5553	147.186	92.6854	55.4703
contig_1928	14.2752	0	0	0	0	8.86013	0	0	0
contig_1929	0	4.21034	5.64556	6.05006	0	4.43007	6.27334	0	0
contig_1930	0	1.75936	3.38741	8.98887	2.70841	2.46824	0	0	0
contig_1931	0	5.26292	3.90846	4.43671	0	1.77203	22.3488	0	0
contig_1932	15.9415	4.21204	6.08229	0	0	6.64778	0	0	0
contig_1933	0	6.31806	7.82009	0	0	5.76141	5.49139	0	0
contig_1934	6.9942	7.91997	6.09954	0	0	4.88887	0	4.69593	3.59613
contig_1935	3.99831	4.2257	6.10201	0	0	3.11236	2.7546	0	0
contig_1936	7.99986	5.28426	7.41259	3.64476	1.46426	9.78567	15.7469	0	0
contig_1937	3.6666	3.17056	1.74414	4.85968	0	1.33441	1.18102	0	0
contig_1938	10.3373	3.17185	0	0	0	0	5.9075	3.91804	3.00042
contig_1939	24.3526	0	0	0	0	1.78066	0	0	0
contig_1940	2.0024	0	0	0	0	0	18.5252	0	0
contig_1941	1.00161	1.58786	0	0	0	8.01946	0	0	0
contig_1942	6.34351	2.11714	2.18372	0	0	0	2.76019	0	0
contig_1943	9.35213	0	3.49537	0	0	11.5884	0	3.13953	0
contig_1944	241.485	361.649	346.478	262.55	90.4792	116.329	495.853	18.8372	13.8244
contig_1945	0	3.71102	1.74982	0	0	3.57001	5.13441	0	0
contig_1946	8.0357	2.12318	1.75195	2.84751	0	2.68078	3.95438	0	0
contig_1947	2.68075	0	5.26015	0	0	5.36593	0	0	0
contig_1948	13.4038	0	0	0	0	15.6506	0	0	1.80906
contig_1949	0	3.18866	0	0	0	0	13.4613	2.36329	0
contig_1950	12.4086	0	0	0	0	11.1881	0	0	0
contig_1951	0	1.59563	5.26659	0	0	0	9.50987	0	0
contig_1952	49.6546	29.2533	35.5495	47.6913	28.4938	9.84958	28.1334	13.4029	8.45262
contig_1953	27.1758	25.5301	28.9662	311.012	1.96509	8.50645	15.8498	3.15362	7.84886
contig_1954	5.03667	3.19387	6.58861	0	0	10.3057	7.5348	0	0
contig_1955	10.7493	5.85782	3.51536	0	19.675	2.68954	33.7221	2.36812	0
contig_1956	6.72656	5.86501	7.03936	0	0	4.03926	0	0	0
contig_1957	6.39023	12.7964	9.23916	0	0	2.69284	1.98609	0	0
contig_1958	3.36465	4.80061	0	0	0	1.34697	5.16594	0	0
contig_1959	2.69283	5.3362	4.84352	5.72535	0	1.7967	1.19263	0	0
contig_1960	103.337	141.943	141.783	86.2891	52.7384	40.4257	101.373	17.4018	13.9319
contig_1961	6.39808	5.87222	11.453	0	0	11.234	0	0	0
contig_1962	3.36741	2.66919	0	0	0	0	7.95411	0	0
contig_1963	1.34862	3.20697	3.96938	1.6385	0	1.79965	4.38014	0	0
contig_1964	2.02626	1.60612	6.62651	1.23089	0	7.66107	2.3931	0	0
contig_1965	4.72793	3.74762	0	10.2574	6.92303	0	3.19079	0	0
contig_1966	2.7039	2.14326	1.76852	0	0	1.35306	5.98766	0	0
contig_1967	11.1582	3.21621	9.28856	2.87563	0	5.41449	1.19802	2.3837	0
contig_1968	3.72552	4.29534	2.21521	0	0	1.35585	0	0	3.65688
contig_1969	2.0321	2.68459	2.65825	0	0	4.06756	6	0	0
contig_1970	5.08025	10.2014	15.0634	8.6411	0	10.3949	60.4	2.38763	0
contig_1971	0	2.99839	0	1.83831	0	0	9.82862	0	0
contig_1972	9.49096	1.61208	0	0	0	16.736	0	0	0
contig_1973	10.1731	0	0	0	0	6.78765	0	0	0
contig_1974	44.78	62.3853	38.6082	20.1958	16.8894	47.5332	289.277	9.5663	9.1573
contig_1975	8.15529	4.84824	1.33352	0	0	2.26723	7.62513	0	0
contig_1976	0	9.15779	6.6676	1.65137	0	4.9879	0	0	0
contig_1977	4.41927	0	2.66814	0	0	1.3609	9.23424	0	0
contig_1978	8.15866	14.0118	13.3407	9.08627	0	12.7017	86.32	0	0
contig_1979	96.5841	49.0617	29.3617	30.1624	13.4455	8.62259	25.7059	0	2.44801
contig_1980	15.6504	0	0	0	0	12.2582	0	0	0
contig_1981	4.42843	8.64053	6.68418	0	0	11.3643	0	4.00248	4.90413
contig_1982	11.2461	0	0	0	0	9.09523	0	0	0
contig_1983	10.2279	0	0	0	0	12.7386	0	0	0
contig_1984	6.13931	4.32564	4.90783	0	0	7.73736	0	0	0
contig_1985	2.73085	2.70577	0	3.73255	0	0	11.2884	0	0
contig_1986	11.9524	0	0	0	0	9.11412	0	0	0
contig_1987	13.6599	2.16552	3.57378	0	0	4.10135	1.20997	3.20996	3.07272
contig_1988	11.9524	0	0	0	0	20.0511	0	0	1.84363
contig_1989	7.52233	3.79438	3.57824	0	4.50606	0	6.46123	0	0
contig_1990	10.262	0	0	0	0	5.93404	1.21198	0	0
contig_1991	8.20959	1.62684	1.3424	16.6236	0	1.82586	0	3.21531	3.69341
contig_1992	0	3.79596	5.81706	0	2.50441	2.73879	14.9478	0	0
contig_1993	2.73767	4.34005	5.37183	0	161.351	0	0	0	0
contig_1994	4.10993	0	0	2.08055	0	0	4.045	0	0
contig_1995	9.59382	0	0	0	0	5.48671	0	0	0
contig_1996	4.11164	4.34548	0	0	3.51202	0	10.5214	0	0
contig_1997	0	0	0	0	0	0	8.50158	0	0
contig_1998	17.5183	2.72273	1.79735	0	0	8.2507	0	6.45748	3.0907
[truncated: 559 more rows]
