# Supplementary material for: Evaluation of bias induced by viral enrichment and random amplification protocols in metagenomic surveys of saliva DNA viruses
Source: Microbiome. 2018 Jun 28;6:119. doi: 10.1186/s40168-018-0507-3 (PMC6022446; doi:10.1186/s40168-018-0507-3)
Supplement: Supplementary file 12 — Table S8. Normalized abundances (RPKMs) of 4598 cross-contigs from Unamp1-derived viromes, Unamp2, and three MDA amplified saliva viromes from different subjects. (XLSX 516 kb) [file 40168_2018_507_MOESM12_ESM.xlsx]

## Sheet: Hoja1
Table S8. Normalized abundances (RPKMs) of 4598 cross-contigs from Unamp1 derived viromes, Unamp2, and three MDA amplified saliva viromes from different subjects
	Unamp1	MDA_G1	MDA_G2	MDA_G3	MDA_G4	MDA_T1	MDA_T2	SISPA1	SISPA2	Unamp2	Sa101	SaC25	Sa33
contig_1	25.1817	18.9625	16.4487	10.7209	9.7723	14.339	41.6572	3.73083	2.73715	0	0	0	0
contig_2	34.7834	20.2857	17.3316	12.0694	16.0904	11.3747	48.0813	11.0066	7.4007	18.6752	4.67573	0	0
contig_3	18.5303	14.9841	12.5121	16.5704	4.7787	15.0831	42.7023	4.75369	2.79499	11.6003	12.1198	0	0
contig_4	66.0114	42.5415	33.8669	20.0391	22.1902	38.6818	159.947	6.74621	4.52697	0	0	0	0
contig_5	8.20337	9.98638	9.56149	11.6594	3.36424	3.10261	8.03968	5.5387	7.11686	101.548	0	0	0
contig_6	30.4304	25.9906	21.0783	41.2116	19.5104	8.49033	30.5005	2.51475	2.10132	0	0	0	0
contig_7	6.99709	3.51602	1.25598	1.24338	0.388003	1.24619	4.84079	0.462529	0.490058	48.272	1.12994	3.97795	0
contig_8	22.6741	17.1547	8.70519	7.16213	4.08721	7.39682	38.168	1.22998	1.02938	27.0909	8.98182	3.6873	0
contig_9	30.5251	18.0771	16.8504	13.7483	6.93767	10.1693	41.5451	6.93217	4.08008	0	0	0	0
contig_10	0	0	0	0	0	0	0	0	0	0	0	0	133.473
contig_11	6.3109	3.28189	1.10336	0.351418	0.502516	1.00426	6.32563	0.328883	0	46.3088	1.19513	3.71751	0
contig_12	17.8065	9.21475	4.70133	9.28356	2.19323	2.00233	21.2025	0.684251	0.224084	23.0706	3.76528	1.41237	0
contig_13	36.5598	29.2928	15.3473	29.9365	11.7378	8.2733	73.2101	1.94521	2.00969	3.40035	0	0	0
contig_14	0	0	0	0	0	0	0	0	0	0.172033	0	74.6469	220.03
contig_15	56.9315	37.7636	40.8996	21.5758	16.7143	24.8989	29.0428	20.5843	18.1368	0	0	0	0
contig_16	12.1711	13.4031	12.5783	3.97976	3.0542	6.0702	3.28749	3.14015	2.86117	67.3362	0	0	0
contig_17	5.22886	4.0727	1.02804	1.0457	0.229925	2.21263	25.2413	0.512999	0.252001	34.8657	0	0.050423	3.15992
contig_18	112.976	6.73498	11.5993	2.89282	0	11.592	0	114.384	190.132	64.7303	0	0	0
contig_19	134.808	12.9143	14.4639	0	0.888933	30.0661	0	65.1634	74.8318	423.985	24.3206	0	0
contig_20	24.0743	47.4817	45.1769	50.9197	8.71924	18.5948	62.7545	2.51054	1.85968	40.1743	5.95794	0	0
contig_21	0	0.184725	0.1927	0	0	0.114188	0.22539	0	0	0.0627541	0.496971	0	123.547
contig_22	3.13376	1.24735	0.581387	0.633064	0.735523	1.01057	2.56314	0.541552	0.197057	66.4686	0	0.0739299	0.083604
contig_23	0	0	0	0	0	0	0	0	0	0	228.403	0	0.226628
contig_24	27.629	24.4327	13.7376	12.7429	50.3144	11.8304	74.6544	3.14259	2.21976	0.736767	0.383862	0	0
contig_25	12.5507	3.27672	3.63567	0.918571	0	8.21627	36.8552	3.3654	1.50763	32.2606	10.4825	29.1155	0
contig_26	18.1443	0.202585	0.258293	0	0	7.98953	0	0.787403	0.966993	115.661	2.41852	0	0
contig_27	0.0494616	0.117287	0.0713713	0	0	0.0761262	0.211909	0	0	0	0	52.5861	0
contig_28	0	0	0	0	0	0	0	0	0	0	0	0	613.35
contig_29	35.8633	16.6786	3.6054	2.2083	4.98088	4.3327	66.3502	2.08219	1.75972	0.81719	0.453291	0	1.6487
contig_30	44.4495	25.1474	30.0926	4.86578	41.8221	57.9733	79.3283	8.79797	6.92388	64.0927	0	0	0
contig_31	89.8685	0.527587	0.83094	0	0	71.0382	0.346624	3.7293	5.53041	186.169	11.3603	0	0
contig_32	0	0	0	0	0	0	0	0	0	0.133525	0	128.851	0
contig_33	35.5727	104.882	148.701	407.802	66.0756	54.7772	44.9125	16.6473	13.7469	75.1695	0	0	0
contig_34	11.1034	10.3828	3.94547	1.76346	3.88526	1.36486	15.521	0	0.243965	31.4099	0	0	0
contig_35	0	0	0	0	0	0	0	0	0	0	0	167.445	0.122269
contig_36	16.5938	13.9231	6.29687	15.9156	3.66175	3.34378	13.6117	1.28385	0.989281	6.17827	0	0	0
contig_37	3.23127	2.20513	0.921679	0.298867	0.370386	0.780683	9.9438	0	0.3101	66.1039	0.117976	0.0930719	0.0877091
contig_38	32.8919	18.3994	17.1359	7.8084	4.43004	24.4289	95.2991	6.40015	5.11366	0	1.88142	0	0
contig_39	0	0	0	0	0	0	0	0	0	0	0	337.472	0
contig_40	0	0	0	0	0	0	0	0	0	0	0	311.398	0
contig_41	4.87914	28.1494	26.3312	217.052	24.5297	13.9676	2.73649	1.81001	1.48189	34.1053	0	0	0
contig_42	21.8493	15.3763	16.3989	1.52998	0	52.9862	0.114278	17.8256	22.537	57.081	0	0	0
contig_43	59.5624	22.8524	23.2195	10.4305	3.31285	29.4215	81.5143	13.9496	30.412	1.83931	0	0.52886	0.221505
contig_44	208.202	88.8103	68.5256	60.9003	28.9932	54.5962	235.741	42.197	31.2635	0	0	0	0
contig_45	75.007	174.852	219.42	48.7875	9.3349	155.212	18.462	132.119	97.1662	112.301	0	0	0
contig_46	0	0	0	0	0	0	0	0	0	0	0	0	349.516
contig_47	0.184625	0	0	0	0	0.66303	0	0	0	0	0	0	246.771
contig_48	0	0	0	0	0	0	0	0	0	0	0	76.5336	0
contig_49	26.963	4.72347	7.81812	0	0	25.7691	0	9.08163	9.60978	104.147	9.47357	0	0
contig_50	11.0505	0.494172	0.215895	0	0	5.00034	0	0	0.49394	149.75	4.11628	0.275319	0
contig_51	67.9929	45.0834	31.4948	30.3028	37.4837	31.0802	158.792	7.18984	4.25527	0.163539	0	0	0
contig_52	0	0	0	0	0	0	0	0	0	0	0	0	644.15
contig_53	0	0	0	0	0	0	0	0	0	0	1853.94	0	1.55236
contig_54	9.36109	20.3779	19.4661	4.29913	2.02461	19.7647	4.06699	4.4459	5.85246	81.3743	0	0	0
contig_55	59.4777	37.8581	22.638	30.3205	27.2375	17.0994	114.196	6.38733	5.08615	0	0	0	0
contig_56	36.5904	7.84313	16.5389	0	3.73039	86.4231	1.12242	59.2461	86.4169	88.9526	0	0	0
contig_57	11.5569	19.5357	29.3501	1.72181	2.27851	33.3044	2.70073	4.97075	4.79637	25.0248	0	0	0
contig_58	23.3216	0.433278	0.543292	0	0	10.7716	0.103514	1.60751	2.70531	105.488	0	0.504731	1.53035
contig_59	30.7819	35.1009	42.8495	16.8333	8.32977	28.2168	25.6	7.20999	7.24794	0	0	0	0
contig_60	1.53682	0	0.89365	0	0	1.41213	0	0	0	0	0	926.691	1.99187
contig_61	38.5891	11.0038	10.0021	1.11012	1.26113	8.48461	11.714	40.1433	53.8297	0	0	0	0
contig_62	18.1568	34.1151	38.0046	42.796	8.38639	12.0892	13.4808	5.35709	5.07847	0	0	0	0
contig_63	8.35091	15.6444	19.5644	0.621963	5.58831	13.3583	1.67195	4.35104	4.64645	21.1906	0	0	0
contig_64	0	0	0	0	0	0	0	0	0	0	0	109.076	0
contig_65	0	0	0	0	0	0	0	0	0	0	0	164.95	0
contig_66	146.079	122.643	154.993	16.7732	11.3066	180.497	34.9826	211.983	162.78	363.938	15.2471	0	0
contig_67	1.51379	0.378593	0.477824	0	0	0.145617	0	0.667627	0.234257	2.06068	61.1476	0	0.0883434
contig_68	6.26875	8.64768	9.4239	46.0716	0.391609	11.9961	0.194954	3.94058	2.36065	55.5841	0	0	0
contig_69	15.97	10.0217	4.11749	2.19346	6.02768	4.318	20.3972	1.9338	0.870782	27.361	1.00389	0	0
contig_70	6.97079	2.00922	1.49145	0	0	3.21862	0	2.52005	4.12642	105.745	0	0	0
contig_71	82.9405	63.9994	80.4578	182.122	15.6898	102.034	17.6228	83.9009	56.8589	202.976	0	0	0
contig_72	0	12.3484	14.8532	15.9315	1.39603	11.1721	22.6933	1.27261	0.721321	0	0	0	0
contig_73	0	0	0	0	0	0	0	0	0	0	446.412	0	0.272626
contig_74	13.259	4.42951	4.22812	2.10414	0.481415	10.4101	28.6168	2.85535	2.57957	107.585	0	0	0
contig_75	15.7092	10.6017	7.64993	6.73685	3.41185	4.81303	30.8016	1.4777	1.12916	4.95955	0	0	0
contig_76	38.4528	3.49805	4.39915	0	0	27.0938	0.086183	2.08191	3.57133	49.9936	0	0	0
contig_77	9.98781	9.01338	10.6307	1.57319	1.17792	11.6814	29.2911	1.79437	2.36686	46.3182	0	0	0
contig_78	54.8779	39.6853	45.1932	47.5563	8.21517	22.5897	37.293	26.0805	17.4106	0	0	0	0
contig_79	31.8333	9.93858	10.4036	4.96105	2.86918	12.5174	20.7549	39.635	32.7794	0.0633055	0	0	0
contig_80	46.3666	87.6963	79.4297	43.025	83.9082	55.8743	112.734	13.5937	10.3819	0	0	0	0
contig_81	0	0	0	0	0	0	0	0	0	0	0	0	538.563
contig_82	6.68563	6.78145	6.34582	8.66105	0.501183	4.42111	4.03956	0.717523	1.00706	18.2336	143.408	0	1.66155
contig_83	10.0795	8.00757	3.06391	1.28878	0.672499	1.37809	18.4134	0.618936	0.675646	26.2045	0	0	0
contig_84	75.4421	17.4349	15.2969	1.12568	0.676391	132.785	2.28493	9.75279	11.2976	125.818	0	0	0
contig_85	0.232141	0	0	0	0	0	0.150692	0	0	0.436344	0	65.7843	0.0722538
contig_86	22.6545	32.094	34.0346	14.7936	7.27396	42.1996	27.8319	12.9455	9.82948	20.7389	0	0	0
contig_87	27.0563	12.376	12.8889	7.05677	4.47939	6.83381	12.5606	7.2244	6.77196	0	7.28339	0	0
contig_88	0.469683	0.603282	0.753039	0	0	0.803208	0.152444	0	0	1.65532	8.30239	48.8649	0.974589
contig_89	63.9044	24.6664	28.1695	3.53864	0.171978	122.843	0.764423	9.70787	9.76224	0	0	0	0.0977404
contig_90	26.2545	42.9423	54.0118	7.1639	4.93717	35.1746	11.2421	78.7615	81.2789	3.50052	0	2.55961	0
contig_91	14.058	23.5005	26.2222	18.0075	8.66669	46.6018	5.02333	6.38113	4.35363	4.70724	26.2803	0	0
contig_92	15.6124	8.78313	7.77755	1.0912	0.610728	8.94956	43.4029	5.67438	3.68152	0.179668	0	0.105234	0
contig_93	24.47	0.80503	0.115264	0	0	14.8762	0	0.3221	0.879032	83.5341	0	0	0
contig_94	37.3711	21.9016	23.0394	7.80965	1.66418	42.7896	41.8597	7.84625	5.89589	0.0676392	0.390583	0.105646	2.58852
contig_95	0	0	0	0	0	0	0	0	0	0	0	0.158535	233.039
contig_96	66.2631	29.4973	19.8476	9.31219	4.47583	12.1675	52.0847	12.6003	10.1398	7.34205	19.4559	0	0
contig_97	4.31563	3.24169	3.59713	0	0	10.1489	0	1.18895	2.12381	0	0	0.876467	428.425
contig_98	71.7784	8.1665	10.617	27.2337	0	55.175	0.721658	19.382	19.3258	0	0	0	0
contig_99	0.61821	1.57749	1.62897	1.06901	0	2.10981	1.38188	0	0.266205	0.204616	0.675176	134.041	3.68939
contig_100	250.181	21.4549	24.2226	0	0.487748	24.424	0	40.265	58.8928	47.3448	0	0	0
contig_101	8.47526	4.17626	3.0379	0	0	3.48954	0	12.7339	11.4947	393.024	0	0.508136	0
contig_102	8.46993	15.7854	13.3542	8.78926	3.29	11.62	29.6584	1.30939	0.804015	0	0	0	0
contig_103	5.27888	5.92184	5.93753	0.143555	0.133431	7.99971	0.126525	4.03887	4.37914	8.17455	0	60.3522	0
contig_104	22.4258	18.7119	34.0421	2.94786	3.29687	43.5304	1.23571	15.0894	12.6226	0	0	0	0
contig_105	178.33	6.2956	8.60495	0	0	13.2435	0	248.256	518.604	303.52	0	0	0
contig_106	0.0817645	0	0	0	0	0.209739	0	0	0	0	0	0.324062	64.5135
contig_107	16.6134	17.9319	20.9365	4.81789	0.628507	9.58859	1.85179	8.04318	5.50263	23.1123	0	0	0.510286
contig_108	13.1825	29.3424	25.3889	193.584	7.60972	21.7655	24.2735	1.98919	0.542864	2.99042	0	0	0
contig_109	0	0	0	0	0	0	0	0	0	0	0	57.9614	0.129435
contig_110	17.0013	18.1319	13.0278	21.5814	21.3602	9.66286	25.6429	3.02445	3.76012	4.46451	0	0	0
contig_111	18.2031	25.025	29.2476	7.40251	34.6317	10.7854	0	142.522	127.654	46.0019	0	0	0
contig_112	87.7805	38.0087	37.2161	2.89261	11.3519	17.9534	35.3656	37.1101	24.6571	0.425899	0	0	0
contig_113	11.0563	9.55778	11.8744	6.90199	0	12.1055	16.0911	3.72457	3.04938	23.9596	0	1.99686	0.104544
contig_114	21.6364	32.6977	35.0625	22.7761	3.36139	24.9323	8.12136	21.698	18.8749	0.806001	5.39738	0	1.75336
contig_115	7.6154	11.1948	21.572	16.4663	0.461691	22.0576	0.262677	3.51266	3.24696	37.1748	0	0	0
contig_116	11.6328	18.6799	18.3339	3.33141	2.45862	12.7327	1.1217	8.31115	7.45698	7.66621	0.531933	0.195834	0.290007
contig_117	72.7405	1.41054	1.26706	0	0	36.7079	0.297874	2.96965	4.39506	0	0	0	0
contig_118	83.5129	38.0509	41.8316	10.5568	11.5	54.7809	60.429	111.297	93.5534	0	0	0	0
contig_119	25.9094	17.2352	17.0685	18.0622	2.20099	9.16864	16.5523	6.78104	5.55177	59.646	2.20761	0	0
contig_120	43.0019	41.4844	38.8431	2.23043	16.0229	134.124	3.39856	31.3906	31.0661	1.95371	1.67137	0	0
contig_121	3.60994	8.30542	11.2862	48.921	0	6.08519	0	2.42605	1.41875	30.292	0	0	0
contig_122	0.144328	0.308018	0.166608	0	0.853653	0.133281	0.16864	0	0	0.488314	69.7895	0	0.0808595
contig_123	87.1057	300.066	325.628	84.3005	45.4255	102.716	43.2094	89.1193	82.5015	0	0	0	0
contig_124	3.11418	1.44931	0.62995	0	0.239088	0.761508	5.10105	0.352072	0	67.0095	0.182771	0	0.0815286
contig_125	60.5253	29.2387	25.7069	12.0999	9.70859	30.4811	91.9129	34.3258	23.1779	0	0	0	0
contig_126	0.175853	0.521246	0.380623	0	0	0.857072	0	0	0	0	0	7.69568	142.582
contig_127	190.949	52.4949	62.7001	1.20823	10.5782	361.943	3.29776	52.1606	58.7192	0	0	0	0
contig_128	45.3065	55.2715	59.4671	68.0694	14.1808	73.4941	36.0723	41.9305	40.3588	29.6759	0	0	0
contig_129	0	0	0	0	1.55004	0	0	0	0	0	0	739.074	0
contig_130	16.2698	8.31231	9.43338	0.82355	14.7748	9.37892	9.0213	15.3872	10.3517	0	0	1.99311	0.0828648
contig_131	1.00714	2.05456	2.17989	0.274889	0.146002	1.73244	0.726837	0.836099	0	0.325717	0.930095	125.12	2.82123
contig_132	0.328708	0.903464	0.948626	0.118847	0.147288	1.42575	0.174581	0	0	0	0.312762	110.174	1.61836
contig_133	13.1153	8.07818	8.63774	1.03685	0.296532	7.03722	12.3369	3.03237	2.78058	41.7277	0	0	0
contig_134	0	0	0	0	0	0	0	0	0	0	0	322.516	0
contig_135	56.6984	0.813193	0.263915	0	0	32.6068	0.213707	3.0729	4.22662	2.73308	0	0	0
contig_136	113.3	372.276	433.913	98.9761	21.2626	130.832	84.0605	171.445	154.976	0	0	0	0
contig_137	8.28704	8.194	8.38837	10.8633	24.03	12.3738	8.09322	2.99245	2.65414	13.7575	2.0713	0	15.6204
contig_138	0	0	0	0	0	0	0	0	0	0	0	0	49.2375
contig_139	1.5842	0	0.134468	0	0	0.71713	0	0.375763	0.307644	0.262742	0	80.6084	0
contig_140	0	0	0	0	0	0	0	0	0	0	840.254	0	0.814427
contig_141	111.766	129.171	105.703	61.9612	50.7317	42.4891	120.835	163.458	109.447	1.05421	0	1.63628	0
contig_142	38.4804	43.6623	41.3374	72.1552	53.384	20.1782	30.4536	7.49769	6.55467	39.4525	0	0	0
contig_143	0.630517	3.08372	1.59217	1.58819	0	1.50416	6.88838	0	0.31223	2.05327	43.621	5.18535	0.941989
contig_144	208.579	71.9761	76.8612	18.01	1.76483	152.634	312.486	58.346	40.4681	0	0	7.48163	0
contig_145	12.8071	15.373	21.0481	2.14865	2.14071	10.1247	2.71067	4.61317	2.72775	21.7999	0	0	0
contig_146	20.6474	33.5521	37.873	12.7373	2.45667	12.4861	12.1556	18.088	16.0693	0.215278	0	0	0
contig_147	2.16501	1.01922	0.735066	0	0	0.735035	3.53414	0.385144	0	58.654	20.6605	0.220827	0.445935
contig_148	29.8072	17.4611	18.2413	11.825	75.7513	9.97521	20.0571	4.01068	4.87247	11.6698	0	0	0
contig_149	30.6379	19.6525	17.8046	13.8808	5.76944	15.0737	35.6106	19.4859	16.9107	68.752	3.77654	0.351136	0
contig_150	18.8538	15.236	14.2816	1.16155	2.29256	10.838	28.4755	2.8787	2.67824	44.7678	0	0	0
contig_151	14.396	5.58606	9.67829	1.99525	0.21502	8.96346	1.98793	3.43016	4.53654	31.1891	0	0	0
contig_152	0	0	0	0	0	0	0.963982	0	0	0	0	609.298	0
contig_153	0	0	0	0	0	0	0	0	0	0	0.830492	44.1591	0
contig_154	11.1425	5.91536	4.4155	0	0.327881	2.04768	0.31091	4.82825	3.40396	135.885	15.7352	0	0
contig_155	36.9005	42.5024	57.3938	109.537	82.6471	75.5702	7.69375	16.0384	12.6896	0	0	0	0
contig_156	0	0	0	0	0	0	0	0	0	0	0	40.8817	0
contig_157	24.5564	42.1214	51.3114	3.60237	2.25977	28.6558	10.1914	6.493	4.7622	35.1287	0	0	0
contig_158	23.6903	34.8414	40.5847	4.14301	2.53962	19.1876	3.80858	13.4143	8.76385	24.0175	0	0	0
contig_159	0.506478	0	0	0	0	0	0.512887	0	0	0.37128	0	67.0456	0.157641
contig_160	20.6607	9.99926	7.42872	2.87373	1.44683	6.2555	39.14	1.22916	1.00634	25.6692	2.97777	0	0
contig_161	43.7123	43.7518	49.9713	0.404304	1.8372	42.2962	0.316747	9.42789	10.7392	0	0	0	0
contig_162	54.9597	60.5081	71.4577	6.08302	25.129	50.1671	28.5543	12.0606	11.7817	0	0	0	0
contig_163	9.29503	4.05703	2.1617	1.80551	1.73412	2.30572	16.1121	2.05935	1.01162	9.10048	2.13814	0	0
contig_164	21.072	19.6505	19.5962	44.579	1.46126	13.7941	20.3048	5.10362	3.83964	0.925901	0	258.479	0
contig_165	10.9255	4.20287	0.88957	0	0	1.84496	32.0548	2.07155	1.01761	24.2185	0.788628	1.18775	0
contig_166	13.9961	9.87078	3.23332	2.05657	6.40011	2.33453	13.7355	1.80707	1.25187	23.1521	0.649457	0	0
contig_167	9.46637	4.85405	2.24337	2.01528	0.283812	1.16983	19.6998	0	0	24.6932	0	0	0
contig_168	61.1156	9.03188	10.3898	3.73522	2.11451	4.12228	4.14562	37.7297	27.5599	1.47109	422.387	0	0.389754
contig_169	0	0.185687	0.150658	0	0	0.321391	0	0	0	0	2.03987	0	54.3353
contig_170	185.358	106.602	105.47	33.936	19.4644	137.405	160.386	253.641	162.729	31.4044	3.91179	0	0
contig_171	15.1775	21.5815	37.8282	64.7719	3.66194	21.4538	2.68698	34.6657	41.813	0	0	0	7.13551
contig_172	12.3476	8.74617	1.99103	1.78235	13.4276	1.47024	9.83885	0.427987	0.934404	25.5268	0.814664	0	0
contig_173	31.7091	211.887	274.684	176.462	229.051	74.521	37.7997	13.7916	10.821	65.7562	0	0	0
contig_174	26.7677	16.9249	14.195	6.7098	18.3877	19.0356	36.4408	21.1271	13.0611	5.00458	0	0	0
contig_175	0	0.638371	0.880506	0.190344	0.766655	0.662942	2.60033	0	0	0.182166	4.65851	0	127.63
contig_176	14.6021	10.618	9.28962	5.34021	6.8545	4.26232	13.4897	1.59527	1.18734	24.8846	4.51719	0	0
contig_177	3.97739	4.4371	2.81744	5.70431	1.00991	1.27997	32.3626	1.0206	0.358107	0	0	0	0
contig_178	46.9881	9.01334	2.71626	1.43974	1.24899	0.947169	9.55939	5.8388	4.78034	1.07169	0.227332	0	0
contig_179	5.3696	8.06556	14.1351	223.898	0.238434	6.53328	4.87513	3.65739	1.55707	1.65715	0	0	0
contig_180	4.51232	2.71814	2.41541	104.3	0.418509	2.74435	6.97318	0.440201	0.360401	0	0	0.180282	0
contig_181	1.38559	1.4915	1.52582	0.531734	0	0.729559	0	0	0	114.762	0	2.42064	0
contig_182	1.02454	1.36658	2.00637	0	0	3.99848	3.50586	0	0	0.1857	0.306379	66.4565	2.56249
contig_183	53.0011	44.7835	58.8135	4.4219	7.10603	67.0191	1.28483	441.324	768.381	24.2444	178.849	0	0
contig_184	0.477938	1.37307	1.43234	0.974785	0	1.35802	1.24576	0	0	0	0.769583	196.127	2.19704
contig_185	11.0733	5.62671	3.07889	27.9458	0	4.18995	23.255	1.48341	0.60725	3.23618	0	2.95257	0
contig_186	73.2858	42.5695	32.78	7.24754	8.13226	7.7887	35.5643	15.3415	12.8042	0	0	4.68481	0
contig_187	13.7543	11.3102	6.82907	3.28414	2.67287	4.55252	23.718	0.745448	0.48825	25.0193	6.26915	0	0
contig_188	0.924813	2.30264	2.08177	0.735624	0	1.65112	0.475461	0	0	0.344188	1.00666	223.624	3.83412
contig_189	18.6935	26.2673	23.3952	10.011	8.08869	33.5567	65.0079	1.1941	1.22204	0.125241	0	0	0
contig_190	26.3189	53.8513	55.3367	5.15274	6.68989	46.9452	77.7673	4.17934	2.32187	0.125241	0	0	0
contig_191	0	0.396495	0.750629	0	0	0.228754	0	0	0	0.220003	1.01114	0.257717	167.37
contig_192	8.92565	6.01887	4.1858	5.17689	4.27716	4.40743	34.9377	0.749808	0.368329	2.04471	0	2.32152	0
contig_193	39.9201	0.465768	0.485875	0	0	0	0	46.767	37.795	20.7596	0	0	0
contig_194	191.406	210.056	117.387	127.819	106.569	74.1671	421.682	29.9172	26.9679	0	0	0	0
contig_195	5.28384	4.05631	3.83962	3.8804	2.1859	5.49957	0	4.29184	4.89424	6.81647	9.62826	428.138	3.83343
contig_196	0.343342	2.03541	2.47715	45.6186	0	0.763298	20.5492	0	0	0.129072	53.1048	0.113399	0.249352
contig_197	59.1821	101.688	111.156	39.4082	8.48818	81.7112	16.7134	12.4372	9.67345	0	0	0	0
contig_198	0.695556	0.755956	1.17094	0	0	3.15211	0.316058	0.467446	0	0.163425	0.404442	89.4791	2.16491
contig_199	59.5907	41.5122	30.3911	27.2044	3.80955	30.8099	101.372	28.3607	29.4708	1.53632	0	0	0
contig_200	104.099	172.683	227.465	37.6938	23.8337	172.661	12.9273	1158.34	1928.13	0	0	10.9623	0
contig_201	34.5894	15.4307	12.2962	1.84861	1.33641	9.65767	34.5323	8.59024	7.28874	15.4313	0	0	0
contig_202	68.9781	89.5701	61.1216	54.043	50.12	41.5684	174.499	15.8265	9.75018	0	0	0	0
contig_203	0.545621	1.52486	1.40591	126.946	3.07349	1.19966	0	0	0	0.527438	0	0	0
contig_204	0.313501	5.78458	2.94041	0.519517	0	3.5585	0.183155	0.474047	0	0.232025	120.913	0.504773	0.182957
contig_205	13.8791	46.8497	53.727	86.8907	2.06712	17.3674	4.73187	13.0003	14.7971	0	0	0	0
contig_206	0.196757	0.209955	0.170348	0	0	0.181697	0.13794	0	0	0.19971	0.741362	117.012	0
contig_207	40.9884	18.0665	19.999	1.87916	3.62265	31.4516	12.4217	10.6374	8.96902	0	0	0	0
contig_208	3.76881	0.776102	0.629693	0	0	1.16011	0.463543	3.99919	4.06003	2.91937	125.895	0	0.148173
contig_209	0.278924	0	0.287483	0	0	0	0.279349	0	0	0.337036	1.08432	122.392	0
contig_210	403.734	561.828	618.229	819.287	330.838	468.766	218.814	558.913	816.29	0	0	0	0
contig_211	0.68089	0.641084	1.15588	0	0.263218	1.1096	0.187196	0	0	0.169389	0.586885	148.82	2.46832
contig_212	7.94232	15.7025	8.66807	1.4431	118.567	5.58457	14.3207	0.812835	0	12.1059	0	0	0
contig_213	33.3486	47.5478	55.0451	22.0252	36.3062	29.3562	12.5803	26.504	37.5411	0	0	0	0
contig_214	0.447179	1.01219	1.23186	0.323363	0	1.12623	0.380003	0	0	0	0.340389	135.261	1.82204
contig_215	0	0	0	0	0	0	0	0	0	0	0	464.125	0
contig_216	27.4626	11.5772	1.23286	0	1.40374	0.814042	16.4484	0.656219	0.671574	0.791506	0.255497	0	0
contig_217	16.6837	14.9812	8.02467	12.089	1.07493	5.85304	37.4114	0	0.539982	16.9134	5.99182	0	0
contig_218	3.27634	1.82089	1.3001	0.380057	0.471005	1.32368	2.58406	0	0	0	34.6344	0	0
contig_219	7.78464	2.91467	2.60131	0	3.29844	4.35111	18.9578	1.32168	1.62313	4.08936	32.7624	0.324772	0
contig_220	21.1429	20.9548	23.6958	3.15671	3.17017	37.7854	0.335787	7.78046	9.21619	45.5942	0.601564	0	0.306673
contig_221	0	0	0	0	0	0	0	0	0	0	0	1.42458	52.5876
contig_222	3.41304	6.50875	3.97551	6.21467	2.36461	2.21512	18.7866	5.63758	2.03629	7.51286	0	0.122233	0
contig_223	23.8151	22.2378	23.147	1.36322	6.55502	32.9821	52.6737	8.12684	6.38202	2.50493	8.95437	0	0
contig_224	154.137	112.53	115.617	7.118	132.592	529.193	22.9227	88.7651	107.579	5.62443	0	0	0
contig_225	19.9101	7.2445	7.37731	7.1636	0.478039	13.1147	33.463	3.35211	3.01888	21.2707	241.276	0	0.116436
contig_226	18.0906	2.14489	4.32067	0.4962	0	2.6883	0	22.8062	23.6144	0	0	255.646	6.05783
contig_227	0	0	0.240955	0	1.37176	0	0.195115	0	0	0	1.22342	85.9549	0
contig_228	20.0896	21.8005	25.7335	46.4387	0.349645	33.6056	6.21653	7.55149	5.76102	0.468017	1.24734	0	1.15254
contig_229	10.6115	10.0449	7.90299	1.36141	1.1248	7.11239	21.9982	1.72535	1.13006	118.059	0	0	0
contig_230	0.128491	0.304689	0	0	0	0.26368	0.350315	0	0	0.108683	0.44828	57.6733	0
contig_231	27.3183	25.5508	17.6366	25.8688	123.939	19.1416	75.7661	3.80442	2.26527	0.580394	0.897721	0	0
contig_232	0	0	0.248396	0	0	0	0	0	0	0.218409	0.990945	87.202	0
contig_233	18.957	15.6312	14.5475	11.9375	0.566285	32.6911	50.9455	4.51691	2.98691	0.437307	0	0	0
contig_234	50.4695	66.6665	90.8764	1.08654	14.9539	66.9221	2.92334	23.4816	19.9369	54.4378	0	29.3204	0
contig_235	0	0	0	0	0	0	0	0	0	0	0	38.1806	0
contig_236	12.5961	7.80198	7.52099	0.287912	0.214086	19.5872	65.5707	1.22599	1.29053	11.6095	0	0	0.243343
contig_237	17.3391	11.1291	9.46862	89.8731	69.5411	2.27405	0	2.10275	1.29117	0	0	0	0
contig_238	0.304237	1.23674	1.19158	0.345713	0.357036	0.936499	0.507835	0	0	0	0.363916	114.12	1.33923
contig_239	0	0	0	0	0	0	0	0	0	0	0	82.957	0
contig_240	75.7388	18.8222	17.4082	8.31442	3.64936	13.4735	34.045	16.8594	11.3588	0	0	0	0
contig_241	4.09845	2.63643	4.21523	0.404614	1.79085	5.56975	3.92276	1.05486	1.15151	0.590066	0.638877	60.6544	2.97197
contig_242	2.0552	3.57732	6.68832	298.837	1.29317	5.85519	0.868587	0	0.577433	0	0	0	0
contig_243	6.34686	1.79046	1.89482	0	1.4383	2.22316	9.15488	0.882495	1.15602	35.7279	0	0	0
contig_244	0.176113	0	0.444719	0	0	0.203292	0	0	0	0	0	0	74.1237
contig_245	66.924	1.17611	4.3895	0	0	45.2587	1.44237	16.1772	20.9584	103.258	0	5.28566	0
contig_246	1.58866	5.33683	4.2027	43.3509	0	4.95813	5.20786	0.889714	0	0.186633	0.369502	28.4214	1.23617
contig_247	11.9729	13.6717	25.054	0.292853	3.62933	50.7943	4.3879	4.09739	5.68826	21.0017	0	0	0
contig_248	129.155	31.0636	38.8635	3.35846	1.38738	147.205	2.07722	51.6128	61.6239	174.731	0	0	0
contig_249	0.311613	0.237511	0.192706	0	0	0.548118	1.14433	0	0	0.527151	0	0	91.1977
contig_250	0	0	0	0	0	0	0	0	0	0	0	68.983	0
contig_251	7.26119	5.54579	8.35639	2.18511	0.951463	6.03349	0.624612	0	1.76477	4.2955	0	2.11868	739.282
contig_252	57.2846	32.4668	32.5707	9.35878	10.3425	40.3462	112.642	15.23	102.573	1.21705	0	0	0
contig_253	0	0	0	0	0	0	0	0	0	0	0	10.0871	95.8618
contig_254	87.2798	36.1757	36.049	0.904914	1.79434	165.499	3.72196	53.763	61.7438	176.287	311.773	0	1.48718
contig_255	9.43039	7.69711	3.54984	0.422774	0.299397	3.43575	22.6766	1.1022	0	9.55652	1.14437	0	0
contig_256	973.802	314.708	375.682	13.7674	48.2547	1170.45	16.464	1143.9	1139.97	4113.76	0	0	0
contig_257	93.4171	76.0283	95.8971	1.57764	4.81273	261.984	10.4286	53.522	56.361	0	0	0	0
contig_258	10.0424	8.97076	9.59433	0	0.376695	12.4214	9.32287	2.95844	1.36245	4.42166	31.1003	0	1.84115
contig_259	0	0	0	0	0	0	0	0	0	0	3769.49	0	2.40122
contig_260	40.419	27.3141	34.3038	0	0.453289	125.337	0.859657	15.2041	17.761	12.3295	0	0	0
contig_261	124.762	95.7377	109.666	3.84935	50.8854	63.416	5.54679	1377.47	1534.77	0	0	0	0.860706
contig_262	5.91641	3.12375	0.400179	0.551495	0.455646	0.99596	6.859	0	0	73.1885	0	0	0
contig_263	33.248	26.3167	30.0932	1.04216	2.81103	51.8835	2.05319	20.1378	17.2505	0	0	0.137455	0
contig_264	1.57999	2.23143	1.3411	0.246425	0	1.50197	2.98639	0	0	0.589596	0.778202	42.2689	1.34513
contig_265	24.3981	40.085	40.9725	8.87175	7.48256	15.0919	8.19939	8.61995	5.98338	3.06605	0	0	0
contig_266	3.58567	1.73918	1.81426	0	0	4.44362	1.9588	0	0.61493	190.443	4.28903	0	0
contig_267	20.3259	14.7581	20.7191	2.16313	0.382968	7.46214	4.63012	9.96302	11.6967	12.3029	0	88.9198	0.740018
contig_268	1.1212	0.747755	0.404463	0	0	0.50331	0.982547	0	0	22.2074	176.513	0	0.218108
contig_269	982.189	212.234	273.135	16.833	60.1972	904.284	0	1153.21	1160.24	4059.52	0	0	0
contig_270	6.85164	3.42192	1.55749	5.5371	0.693924	2.88913	27.417	0	0	14.0518	0.392942	0	0
contig_271	0	0	0	0	0	0	0.219529	0	0	0.198647	0.589932	97.036	0
contig_272	8.27001	8.0225	9.28901	0	0	14.0301	0	2.84208	4.96398	20.8661	0	0	0
contig_273	2.1175	6.02542	4.00606	2.30814	0	4.12811	0	0	1.08741	0	0	254.803	1.71358
contig_274	25.315	17.0627	14.5978	6.23358	15.1384	6.5059	11.7651	5.55393	6.42867	0	0	0.188241	0.399138
contig_275	0.237795	0.507491	0.48038	0	0	0.585582	0.44456	0	0	0	1.0951	120.636	0
contig_276	0.191087	0.679684	0.482531	6.26986	0	0.661729	0.446551	0	0	0	0.999999	101.153	1.69506
contig_277	0	0.256002	0.276945	0	0	0.221546	0	0	0	0.202925	1.20528	68.8889	0
contig_278	74.0303	54.1623	54.7039	13.8004	8.5912	26.9759	22.9687	16.2043	15.6644	0	0	0	0
contig_279	0	0	0	0	0	0	0	0	0	0	0	0	61.6787
contig_280	109.999	19.1623	25.5825	0	2.57488	119.399	2.34624	41.4715	92.8062	497.313	1.43527	0	0
contig_281	36.6389	4.97212	5.59119	0.585215	2.09519	5.81271	0.40117	53.3995	61.0449	0	0	0	8.51852
contig_282	0.393208	0	0	0	0	0	1.60805	0	0	0	0	48.9443	0
contig_283	0.642317	1.05446	0.855544	0.262009	0	1.29277	0	0	0	0.250753	0	1.9093	184.496
contig_284	41.3975	15.764	20.4357	0.459533	12.8544	16.386	0	7.18822	9.97204	60.6073	0	3.09109	0.138713
contig_285	0.496646	1.58988	2.29325	10.7321	0.489583	1.83452	3.77197	0	0	0.126025	1.66339	215.686	7.92997
contig_286	123.703	87.4704	67.7436	117.826	7.999	74.5507	271.783	35.257	30.0136	2.3532	8.8395	26.04	0.788605
contig_287	0.948385	1.42035	1.58456	1.25729	0.492051	1.99742	0.991491	0	0	0.253321	0.835888	101.537	3.21595
contig_288	59.7638	33.2093	29.2499	7.28094	8.12096	49.1033	116.268	13.086	9.72483	0	0	0	0
contig_289	58.5753	65.9205	80.8408	10.7429	4.35574	78.5278	17.1836	28.0365	24.6054	13.0739	0	0.14869	0.280245
contig_290	16.1111	5.51705	3.8265	0	0.493231	48.8231	0.350777	4.03508	3.46877	0	0	0	0
contig_291	10.4731	6.4166	8.67689	0.398593	1.97591	13.2654	34.5452	0	0.827149	11.7408	0	0	0
contig_292	0	0	0	0	0	0	0	0	0	0	0	0	41.0609
contig_293	21.0299	5.6505	7.42261	1.87202	0	8.53807	5.36231	2.23689	2.83032	29.5613	25.2305	0	0
contig_294	2.72645	1.97547	2.98705	5.08707	0	5.75044	0.943914	0.610767	0	6.02159	65.9501	0	3.81872
contig_295	23.558	67.3408	76.7402	13.9401	3.82065	150.012	12.2864	19.1616	21.863	1.41109	3.49215	2.60471	11.8955
contig_296	0	0	0	0	0	0	0	0	0	0	0	126.475	0
contig_297	2.53088	15.7537	11.8324	1.14078	64.2017	11.9974	0.887158	0	0.668416	0.128443	0	0	0.898015
contig_298	129.841	113.703	130.966	26.3735	72.1891	96.0622	116.815	50.0082	33.0883	0	0	0	0
contig_299	29.0161	8.37552	0.29228	0.46993	0.582385	1.24701	18.579	1.83771	0.835873	0.942314	0.318004	0	0
contig_300	0	0	0	0	0	0	0	0	0	0	0.743578	100.713	0
contig_301	19.3643	21.4789	31.3979	9.32284	0.50234	30.1957	1.30993	9.45207	8.91621	0	0	0	0
contig_302	26.05	3.09466	5.61252	0.814181	0	0.787689	0.179399	30.5423	25.5124	14.4152	0	0	0
contig_303	0.768131	5.10008	4.87689	0.610994	0	6.54166	51.8766	1.85839	1.5215	0.476459	0	0	0
contig_304	1.49014	0	0	0	0	0	0	0	0	1.13003	0	0	1414.2
contig_305	0	0	0.446497	0	0	0.238122	0	0	0	0	0	101.126	0
contig_306	0	0.459406	0	0	0	0.238544	0	0	0	0	1.29775	154.799	0
contig_307	84.1465	73.0727	62.7313	46.3549	9.54622	104.837	399.223	11.5053	9.24837	9.78541	2.06332	0	0
contig_308	0.675366	1.01633	1.27438	0.550981	0	1.27933	7.34497	0	0	4.78973	7.82989	15.597	1.0187
contig_309	6.65552	1.66452	1.65063	0.413594	0	1.60054	0	2.3063	1.5449	44.0245	0	0	0
contig_310	7.80874	11.11	14.4978	1.65635	1896.62	7.21104	4.6837	4.40819	4.12465	19.3745	0	0	0.680529
contig_311	0	23.5316	22.2494	5.73193	2.82432	18.9213	20.6947	1.2603	1.71972	0	0	0	0
contig_312	0.625343	0	0.526369	0	0	0.320821	2.98361	0	0	1.89537	0	71.7721	0.194637
contig_313	4.83338	1.12122	0.985512	0	0	1.21289	3.00793	2.11843	1.56096	22.7521	5.9386	0	0
contig_314	17.0247	13.1765	16.9839	1.88083	1.55394	5.66107	0	13.3483	43.1937	30.8893	0	0	0
contig_315	10.6048	13.2965	15.2259	1.33561	0	4.48851	0.495647	9.83519	8.9275	57.8117	379.157	0	0.396089
contig_316	73.3712	13.5412	14.3672	12.7057	5.4237	12.9479	36.5816	25.3343	17.5777	0	0	0	0
contig_317	0	0	0	0	0	0	0	0	0	0	0	0	101.738
contig_318	3.47149	4.36923	4.77804	1.69928	1.40395	0.575396	0.312019	2.79961	3.34998	15.0882	0	0	90.7618
contig_319	15.3664	18.2826	21.1688	4.54278	1.3195	21.0134	21.4582	1.94305	2.82812	66.9351	0	0	0
contig_320	1.2938	4.79369	2.87814	3.00162	0.265708	2.15722	45.0371	6.30383	2.66952	0.227989	0.902761	0	0
contig_321	65.6211	56.0988	58.1982	5.07531	4.60664	34.8552	20.539	18.6983	16.7327	3.05574	0	0	21.3979
contig_322	284.678	63.7776	36.7282	48.3995	26.757	21.3305	107.558	46.3162	35.7836	172.19	59.0379	1.70984	0
contig_323	0	20.9146	20.3941	14.4461	7.26759	8.05352	37.9449	1.52264	0	0	0	0	0
contig_324	30.1163	15.07	17.3671	0.286206	0.709392	17.8596	39.5407	6.09364	4.98898	20.6346	11.0719	0	1.20951
contig_325	7.01872	14.3069	12.1533	81.2383	6.8302	3.82242	5.2991	3.48326	3.743	2.14635	0	0	0
contig_326	24.3578	4.41838	3.50694	0	0	4.1562	0	3.48443	4.99235	57.0117	29.6203	0	0
contig_327	10.054	0.865197	0.311991	0	0	0.415971	0	8.06455	10.7069	153.531	0	0	0
contig_328	46.5654	53.4383	59.979	6.0508	13.3014	14.2166	0.952319	37.4653	60.2709	63.6533	0	0	0
contig_329	0.217501	0.580227	0.784616	0.216259	0	0.836889	0	0	0	0.229965	0	0	199.131
contig_330	145.277	214.774	269.501	16.0678	17.4013	74.6157	3.12577	232.03	275.398	0	0	0	0
contig_331	18.0775	24.655	23.9247	0.735142	5.19306	8.02258	0.19438	7.6024	10.8009	83.4421	0	0	0
contig_332	39.6316	10.2503	9.82157	22.8499	1.44295	16.9811	14.1103	9.29618	5.61761	33.2898	0.689418	1.95799	0
contig_333	176.61	157.291	203.333	4.73956	10.2113	198.933	2.57065	268.577	337.006	648.802	0	1.58043	0
contig_334	18.7324	9.13947	6.93694	22.4164	2.63281	6.54862	74.0569	0.89126	0.912115	41.3175	0	0	0
contig_335	10.842	10.2838	10.4298	3.31695	0.913491	13.6063	38.9795	1.12098	2.38619	0	0	0	0
contig_336	26.5327	15.6296	14.2966	0	21.5202	83.2234	4.97079	5.64279	5.17424	0	0	0	1.46349
contig_337	8.79338	20.6192	11.7995	5.94014	4.14092	6.29281	59.6188	0.67753	0	21.2712	12.5449	0	0
contig_338	46.3412	10.7151	13.8125	0	0	183.812	2.03957	11.5795	10.5957	0.190509	0	1.56217	0
contig_339	0.396175	0	0.408333	0	0	0.522644	1.38873	0	0	0.287229	1.30319	444.025	0.264234
contig_340	0.169839	0	0	0	0	0	0	0	0	0.191543	3.4367	76.008	0
contig_341	21.5785	56.5072	74.5326	12.2387	11.3523	93.1836	9.39709	29.2319	24.4936	0.574865	0.948448	1.908	1.79806
contig_342	0	0	0	0	0	0	0	0	0	0	0	0	2730.99
contig_343	19.2327	2.12514	1.72424	0	0	1.22608	0.332432	13.3077	7.70184	35.2791	2.02489	0	0
contig_344	0	0	0	0	0	0	0	0.919026	1.31674	0	0	0	176.904
contig_345	1.25765	0.610004	0.989858	0	0	2.99145	0.801543	0	0	0.193413	0.59832	96.1784	1.65473
contig_346	29.2689	9.45506	11.9608	17.9612	31.2758	21.732	50.6308	10.1424	10.191	6.18921	9.21413	0	0
contig_347	3.50192	7.65742	13.0885	0.456644	27.5415	2.12057	0	1.8519	1.51619	25.4446	88.3265	0	0
contig_348	0	0	0	0	0	0	0	0	0	0	1508.22	0	1.34061
contig_349	0	0	0	0	0	0	0	0	0	0.194315	0.721334	62.8247	0
contig_350	0	0	0	0	0	0	0.402737	0	0	0.194362	0.360753	36.0873	0
contig_351	42.7964	53.401	68.8087	30.9607	26.7454	41.8756	15.6602	12.0611	15.1918	1.6056	0	0	0
contig_352	796.079	192.113	209.824	167.723	85.2832	88.2266	155.5	373.317	317.244	7.21209	0	0	0
contig_353	12.8482	8.91458	2.24469	3.58993	4.73298	3.81304	18.917	2.32321	0	24.6103	0.723628	0	0
contig_354	50.5497	48.692	44.6631	32.9342	19.6028	73.0104	269.394	9.76157	7.99199	0.585045	0	0	0
contig_355	2.94438	9.13816	9.08041	12.246	0	8.70794	128.44	0	1.71535	0	0	0.743653	1.88678
contig_356	70.7715	61.0813	39.0461	25.7553	53.5777	43.5163	227.135	14.4551	15.0796	0.244532	0	0	0
contig_357	1.33074	6.37972	3.33949	0	0	2.40433	54.2186	0	0	0.489388	0	0	0
contig_358	170.248	73.7102	59.6378	36.2718	30.2853	27.2109	80.1254	180.679	139.888	3.13795	1.8201	2.7569	0
contig_359	0.173952	0	0.418344	0	0	0	0	0	0	0.343316	3.76268	75.9526	0
contig_360	7.48174	4.64163	5.69085	17.8382	2.85866	1.87455	12.8758	0.935457	0	15.2077	0.728436	0.1724	0
contig_361	0	0	0	0	0	0	0	0	0	0	0	29.308	0
contig_362	0.232497	1.03372	1.34194	0	0	0.805131	0.271661	0	0	0	0	44.8065	0.325641
contig_363	0	0	0	0	0	0	0	0	0	0.147537	0	60.9507	0
contig_364	27.2555	4.89941	8.79609	0.621644	0	34.1004	0.547899	14.6536	20.7048	0.545359	0	42.919	0
contig_365	0	0	0	0	0	0	0	0	0	0	2.09272	0	304.54
contig_366	73.9215	40.6123	35.9233	11.3916	17.9855	20.0189	113.606	12.5779	15.1552	0.29869	0.369598	4.25704	0
contig_367	1.1797	1.67844	1.53203	1.32935	0	1.99723	6.3407	0	0	0.249459	0	28.1703	0
contig_368	637.442	19.1416	30.3786	0	0	36.2252	0	72.253	90.1967	148.762	0	0	0
contig_369	0	0	0	0	0	0	0	0	0	0	0	57.914	0
contig_370	0	0	0	0	0	0	0	0	0	0	0	335.015	0
contig_371	0.533815	0.632913	0.770275	0.550424	0	1.27803	0	0.717498	0	4.81624	6.8287	11.9302	1.21843
contig_372	130.036	1.07315	2.26383	0	0	18.8529	0.352529	15.5721	21.315	200.891	0	1.25556	0
contig_373	15.0331	14.1604	11.5749	4.56884	1.17148	9.78535	26.9381	4.07312	1.96161	0	0	0	0
contig_374	0.77504	2.33264	1.8926	0.237111	0	1.83517	7.03576	0	0	0.554705	1.49758	191.985	7.29258
contig_375	0	0	0	0	0	0	0	0	0	0	0	54.3989	0
contig_376	1.07547	2.97528	2.15536	3.32679	0	2.207	6.91145	0	0	0.20215	0.875489	110.943	4.74213
contig_377	116.312	61.6846	74.8132	6.42155	6.48449	49.5167	3.35393	64.6234	76.7962	402.174	0	0	0
contig_378	7.30793	5.32659	3.02523	3.09706	0.984154	0.829742	7.41907	0	0	16.8214	1.37929	0	0
contig_379	15.4042	13.538	11.0706	2.78115	0.393907	28.5056	0.980489	7.73405	10.0916	8.56803	0	71.7424	18.9729
contig_380	6.71604	11.6243	16.094	3.65682	5.02451	27.5028	34.192	1.20897	0.98981	0	0	0	0
contig_381	0.480287	1.06772	1.38607	0.477544	0	1.94042	2.8761	0	0	2.1328	5.15255	32.1819	1.90598
contig_382	9.33065	6.53063	1.82413	10.8535	23.1432	2.2236	17.7955	0.728203	0	6.67022	0.630054	0	0
contig_383	0.362322	0.429584	0	0	0	0.464707	2.11677	0	0	0.561856	2.65455	187.16	0
contig_384	1.57303	2.47478	3.57934	0	1.98803	2.04858	0.777616	0	0.998665	0	69.7819	0	0.677914
contig_385	7.59231	5.40106	4.73274	0.241566	0	9.44172	27.5362	1.22457	1.00258	89.3413	0	0	7.82658
contig_386	7.42042	3.89418	3.86168	0	0	2.34032	3.48236	0.735768	1.00398	24.9002	12.2227	0	0
contig_387	0	0	0	0	0	0	0	0	0	0	0	40.6734	0
contig_388	30.9431	21.969	24.1779	120.066	1.80848	6.02364	1.85778	23.9186	24.8316	1.81038	0	0	0
contig_389	13.2963	9.80751	4.95125	3.24924	4.83216	4.52667	36.728	0.741214	0	43.5351	0	0	0
contig_390	3.25081	4.79968	3.62873	0	918.846	4.9089	0.860013	0	0	0	0	0	0
contig_391	47.2186	18.892	24.6313	0	0	5.10325	0	95.3232	120.206	462.446	3.34186	0	0
contig_392	128.763	114.445	113.184	9.78708	37.2971	444.362	26.4532	77.1494	83.6766	84.5076	2.44682	0	0
contig_393	45.9209	8.53908	10.3923	0	1.82042	2.84223	0	5.46066	7.31577	3.69674	0	0	0
contig_394	1.2354	2.30697	1.42611	1.47401	1.82675	3.8028	1.66002	0	0.611765	0.261238	0.646509	66.2841	2.94155
contig_395	0.1858	0.771023	0.893675	3.28424	0	0.66725	0.289463	0	0	0	0.907507	44.3063	3.4698
contig_396	0.186004	0	0.268397	0	0	0	0	0	0	0.31466	1.16808	122.191	0
contig_397	3.28777	1.10324	0.268536	0	0	0.668327	2.89931	0	0	71.8844	0	0.184395	0.231694
contig_398	6.03283	4.42439	1.88462	1.07187	2.14584	1.62729	8.21176	0	0	17.0444	1.04152	0.184873	0
contig_399	0	1.22138	1.17114	0	0	0	0.364746	0	0	0	0.392067	92.1725	0.816148
contig_400	0.312224	0.444223	0.270317	0	0	0.288326	0	0	0	1.00355	0	234.312	0
contig_401	0.437199	0.555388	1.26172	0.745203	0	0.288382	0.364889	0	0	0	0	47.5276	0.699829
contig_402	1.25077	2.11322	1.17313	1.16071	0	2.21381	13.5915	0	0	0	0	46.9079	0.58395
contig_403	1.00101	2.11405	2.16662	0	4.52269	1.63693	0	5.29769	5.37002	24.9774	0	0	0
contig_404	4.25955	3.0079	1.80776	9.63304	4.73413	0.674867	20.6401	0	0	4.13274	0.524495	0	0
contig_405	45.123	32.5245	28.1119	5.99869	23.8514	14.5088	10.5007	4.30798	3.7345	0	0	0	0
contig_406	1.38323	1.00637	1.72378	11.1693	5.4749	4.16108	0.440791	0	0	0.212726	0.921293	76.7514	3.46381
contig_407	0.37769	3.80635	1.36248	0	0	0.484418	0	0	0	0	78.5341	0	0.293889
contig_408	8.05898	4.25499	2.08955	0.500809	0	3.97301	18.5387	0	0.623559	4.04736	1.05436	0	0
contig_409	6.42495	14.6752	12.634	3.08974	1.96631	8.14356	63.8848	1.26996	0.623845	0	0	0	0
contig_410	158.303	260.475	311.87	222.142	18.0084	96.6626	0.956863	450.358	304.04	7.56615	2.901	1.1235	0
contig_411	28.6291	37.173	41.9505	10.4122	0	118.833	2.44226	12.0038	11.9187	0	0	0	1.36027
contig_412	127.298	85.1937	96.7346	123.736	13.1172	90.5988	86.1052	37.3031	32.005	0.535957	0	0	0
contig_413	11.6682	14.0974	13.3596	7.56621	2.70886	6.44161	12.2999	1.02281	1.04675	3.11101	0	0	0
contig_414	17.26	7.56121	8.14924	0.252374	0.312767	12.9894	47.7493	6.14093	4.81821	12.0229	0	0	18.368
contig_415	2.48826	1.8155	0.736507	0.59208	0	0.687378	0.521841	0	0	0	32.0531	0	0
contig_416	2.42672	1.81719	1.10579	0.50797	0.314764	0.786306	2.91011	0	0	0	29.4094	0	0
contig_417	50.3989	90.4328	109.178	38.8616	515.41	92.9044	20.7311	72.0611	92.7411	7.3949	0	0	0
contig_418	85.1621	31.5966	30.8376	0	3.59579	59.0471	0.902562	24.1391	25.5008	0	0	0	0
contig_419	13.3085	8.04275	4.47464	1.71294	0.955284	2.08808	16.0787	0.781509	0	24.317	2.02852	0	0
contig_420	30.9726	40.5939	47.5847	44.5755	0.318707	13.8332	4.1554	10.69	9.81942	3.71911	0	0	0
contig_421	0	0	0.280117	0	0	0	0	0	0	0	0	0	55.1046
contig_422	8.56408	6.80775	4.49369	14.0199	0.852756	6.89003	25.0167	2.87773	2.35605	6.31093	2.17297	0	0
contig_423	19.7367	7.73606	5.99564	0.860698	1.06667	8.49346	53.4808	9.68619	6.00128	3.84403	4.48478	0	0
contig_424	26.4936	25.5849	28.1788	2.50262	2.99456	6.51217	0.22818	49.6089	68.9823	0	0	0	0
contig_425	5.93007	15.0663	13.2584	53.4761	1.28478	5.31569	2.20813	8.93404	9.68092	2.31503	0	0	0
contig_426	0.391232	1.04369	0.752712	0	0	0.301072	0.228567	0	0	1.32368	4.64077	33.5316	0.487083
contig_427	104.914	83.4301	113.541	44.8918	2.14391	7.83266	0	102.341	89.1734	71.1914	0	0	0
contig_428	26.2168	14.5342	15.3772	2.34018	2.25571	5.63494	0	1317.33	1535.23	69.1248	0	51.1111	0
contig_429	8.84537	11.4197	9.54902	16.417	3.33712	1.91603	8.57451	1.8494	3.02828	4.59991	0.411463	0	0
contig_430	17.3071	5.01341	2.7433	1.56438	0.53854	1.10989	9.19199	1.05738	1.29854	54.0646	0	0	0
contig_431	15.0156	6.76365	3.5954	65.109	5.60196	1.11011	0.536309	1.32199	0	0	0	0	0
contig_432	21.2024	21.4806	12.4082	4.87329	48.6394	5.35457	45.0993	20.6457	12.5689	20.4324	286.495	3.05692	0.367759
contig_433	26.6708	18.576	23.3185	13.76	19.1034	14.0537	33.0056	6.88707	5.42171	2.72267	0	0	0
contig_434	0	0	0	0	0	0	0	0	0	0	0	41.5048	0
contig_435	24.4485	13.7123	15.9751	9.52261	0.541349	5.98407	2.07899	3.45441	5.43882	29.6537	0	0	0
contig_436	45.6743	58.3731	73.7047	3.14551	16.4593	35.1993	1.69422	55.2781	63.099	215.409	224.605	0	0
contig_437	1.25917	3.53587	4.68577	0	0.326647	2.54997	1.00666	0	0	0.784778	7.49119	0	110.706
contig_438	167.848	78.879	89.9623	13.7314	10.2541	152.671	259.737	33.1981	24.3304	0	0	0.657875	0.557971
contig_439	54.615	23.2783	24.6393	147.627	3.384	31.4961	34.7798	19.5575	14.4767	0.168597	0	0	0
contig_440	7.8586	8.0541	6.72692	1.76581	6.34628	1.84502	27.3136	0	1.97875	2.81658	0	0	0
contig_441	26.695	38.5295	45.7786	41.6144	0.550991	28.4919	6.42642	8.92507	7.0857	3.17704	0	0	0
contig_442	42.6822	80.4728	105.247	2.32784	3.43969	7.69179	0	27.2321	20.2888	0	0	0	0
contig_443	35.3333	9.73223	9.35856	1.43302	0	18.4044	21.1556	12.2587	4.90672	0	0	0	0
contig_444	134.673	95.2998	137.385	7.25621	3.33061	16.6403	0	95.9109	129.386	209.934	54.8824	0	1.57741
contig_445	1.01438	1.5635	2.34195	0.358609	0	1.87348	0	0	1.11626	1.20121	5.52081	419.257	19.9539
contig_446	9.73876	14.4333	8.8805	3.22771	53.4459	4.57994	11.2212	1.36352	0	12.6994	0	0	0
contig_447	43.9513	25.0903	29.459	3.9564	0.668615	1.67025	0	57.4338	59.3375	8.31867	0	0	0
contig_448	0	0	0	0	0	0	0	0	0	0	0	238.527	4.31056
contig_449	13.73	20.55	21.0869	1.44175	0	23.7471	1.90607	10.1408	12.5659	5.6917	1749.2	0	1.33281
contig_450	1.1559	3.14406	9.90943	0	0	2.30229	0	0	0	31.4592	0.426993	0	0
contig_451	0.204012	0	0	0	0	0	0.635671	0	0	0.690245	0.711756	0	27.6218
contig_452	1218.91	397.166	378.093	401.118	36.6571	374.282	362.435	1716.22	1156.96	0	0	0	0
contig_453	0	0	0	0	0	0	0	0	0	0	0	53.7216	0
contig_454	1.56697	1.69632	1.76955	1.08384	0	1.88744	0.955265	0	0	0	0	98.8277	2.16293
contig_455	0	0	0	0	0	4.41341	0	0	0	0	0	0	2558.66
contig_456	8.21164	5.71994	5.72706	0.544315	0.787	3.68623	10.7942	2.48337	0	605.263	0	0	0
contig_457	0.958435	1.21753	0.592708	1.63364	0	1.47512	1.51984	0	0	0.405342	0.429915	78.0074	1.53417
contig_458	16.3143	10.9718	10.6825	4.63461	4.84271	14.5592	47.2556	6.35728	4.97853	1.04365	0	0	0
contig_459	3.97718	7.19522	10.0926	7.09076	15.0966	8.23204	0.400614	1.93551	2.26377	3.94407	0.861243	0.271776	2.11295
contig_460	11.8223	8.31238	2.77706	1.45795	1.46806	2.43313	17.6686	0	0	32.9643	0	0	0
contig_461	32.0875	67.353	69.5509	17.618	15.6119	12.7174	0	26.3769	100.702	0.465938	0.432413	0	0
contig_462	4.61575	11.1495	10.7361	0.82198	2.15055	8.37646	0	3.05571	4.54866	2.27259	1220.59	0	0.964913
contig_463	0	0	0	0	0	0	0	0	0	0	0	1010.41	0
contig_464	0.759008	2.33159	3.68392	0	0.340097	3.71696	1.04811	0	0	0.233455	2.02213	187.057	11.404
contig_465	8.76814	3.92915	3.38718	1.37292	0.567155	2.01894	9.76108	0.835172	0	15.5921	0.722605	0.547264	0
contig_466	68.3545	30.8836	29.2505	0	0.682008	58.6715	1.53593	34.0346	37.9144	110.777	0	0	0
contig_467	120.381	46.387	43.3266	7.88786	8.97977	110.528	2.91019	80.623	101.41	280.015	353.368	1.37102	17.3777
contig_468	22.3725	6.03604	6.79634	0	0	6.07647	2.10423	20.1092	16.2351	0.351521	0	0	0
contig_469	22.8375	19.6288	21.7354	7.45397	3.19329	34.8285	0.567752	17.9136	23.3743	135.512	236.265	0.275116	3.50005
contig_470	0	0.494128	0.300684	0	0	0.427622	0.892763	0	0	0.235008	2.61718	55.6784	0.194574
contig_471	24.2468	38.7975	37.293	8.10517	2.73948	10.1582	7.87425	2.80143	2.29359	0	0	0	0
contig_472	0.417787	1.11453	1.00475	9.23113	0.343205	0.857353	3.33577	0	0	0	0.728788	49.9512	2.60072
contig_473	0.62823	1.98628	1.30941	0	0	1.18177	2.36528	0	0	2.83404	6.86754	25.2448	0.651786
contig_474	193.411	141.812	194.05	92.1035	6.88306	34.6038	0.571096	208.628	188.096	2.48051	1.4616	7.12595	0
contig_475	30.2733	48.3688	53.469	52.2758	2.64197	74.7862	1.79723	30.729	28.6206	8.75229	7.3176	9.14426	33.2291
contig_476	20.582	17.1816	12.3241	5.9398	2.18536	13.1452	41.0632	1.97601	1.15557	2.48702	6.88757	0	0
contig_477	19.6463	4.99147	5.36605	0	0	35.6372	0	2.54634	3.93784	0	0	0	0
contig_478	55.6422	77.4123	111.796	18.6749	5.32308	75.9907	1.81054	26.4126	20.2294	61.7795	0	24.7747	0
contig_479	33.2737	18.6806	15.7669	0.654196	3.59045	28.8607	0.658958	15.0656	16.989	0.178883	0	0	0
contig_480	0	0	0	0	0	0	0	0	0	0	0	0	97.6681
contig_481	25.1461	20.7276	23.9521	4.96304	2.32102	18.6989	42.9174	3.13303	1.86551	58.7902	0	0	0
contig_482	14.2923	2.90856	4.30934	2.07386	0.467298	1.9699	14.955	9.74846	6.80754	27.5461	3.12574	0	0
contig_483	10.8848	19.7379	22.6871	21.3152	0	31.4252	1.08065	3.15555	3.2881	1.02298	0	0	0
contig_484	52.1825	83.9419	81.4609	26.8978	60.5869	51.059	206.791	11.4824	9.87088	2.76992	0	0	0
contig_485	83.4783	105.193	137.855	178.678	146.295	41.9485	1.16714	418.602	340.362	0	0	0	0
contig_486	6.36235	9.15387	6.60181	0.758173	0	5.72133	24.0563	1.72954	0.944004	1.33027	1.64607	0.779155	0
contig_487	1.00112	0	0	0	0	0.440233	0	0	0	15.4841	0	69.7197	0
contig_488	0	3.19388	3.10964	0	0.944175	3.20625	50.9485	0	0	0	0	0	0
contig_489	8.33657	11.7588	11.4072	11.2425	0.472299	24.9979	80.3619	1.73873	0.94902	3.64728	0	0	0
contig_490	15.7944	9.36327	7.18065	15.5847	2.25134	3.10802	20.5617	3.48973	3.80948	5.55124	0	0	0
contig_491	6.57285	10.0196	8.85904	0.574532	0.59335	10.0051	15.6976	2.32999	1.66916	2.62706	0	0	0
contig_492	0	0	0	0	0	0	0	0	0	0	0	1573.33	0
contig_493	21.3027	32.3449	43.5992	14.8891	41.428	20.0736	6.51908	3.50606	4.06651	6.68039	0	0	0
contig_494	11.5252	1.93369	2.09188	0	0.357273	0.669372	1.43982	0	1.43578	55.4866	0	0	2.43659
contig_495	9.50492	9.93602	12.0401	7.21422	0	10.4971	3.05203	2.63312	2.63485	27.5557	0	0	0
contig_496	0	0	0	0	0	0	0	0	0	0	0	39.3675	0
contig_497	20.4192	10.4128	10.3494	4.07506	1.80366	23.6548	26.1676	6.19733	3.6242	0	0	0	0
contig_498	49.4352	31.781	22.6152	47.9634	9.6261	10.9338	66.063	37.8001	29.7388	4.89382	0	0	0
contig_499	0.65979	2.21644	2.53881	239.764	0	1.69247	0	0	0	0	0	0	0
contig_500	6.83035	9.27391	13.7771	8.66564	0.965335	9.83433	0	9.47678	10.4259	35.3477	0	0	0
contig_501	6.38968	11.7557	8.90214	0.8763	150.834	2.939	19.2228	0	0	8.75926	0	0	0
contig_502	2.87467	5.89904	5.63709	1.46577	0.363307	6.12609	2.15314	5.34992	5.84011	7.41924	73.1357	0	0
contig_503	20.5165	48.1691	59.422	13.2082	3.03128	11.1314	1.6384	4.16617	7.55275	77.5297	0	0	0
contig_504	10.7109	8.14507	4.47675	0.391714	0	2.95595	0.258934	2.08501	1.46317	57.9822	0	0	0
contig_505	0.221895	0	0	0	0	0	0	0	0	0	0	0	173.214
contig_506	0.222049	0	0	0	0	0	0	0	0	0	0.619748	163.618	0
contig_507	0.296408	0	0.427706	0	0	1.1405	0	0	0	0	0.465349	36.1242	0.830311
contig_508	13.0541	17.9397	16.3749	3.14654	2.55906	14.7261	18.3729	2.39262	1.71402	6.02272	0	0	0
contig_509	19.3027	34.7267	41.8333	109.276	56.4477	19.6146	3.65743	8.11395	18.2069	5.2322	0	0	0
contig_510	0.298226	1.72375	1.18341	0	0	0.688499	1.1325	0.9019	1.47681	0.63063	61.4907	0	0
contig_511	8.79973	7.82499	6.99449	0.395456	0.612612	6.42748	0.958493	4.81125	2.9543	13.4356	1.09273	5.83738	2.85496
contig_512	30.5848	16.4509	13.5628	2.86795	7.96643	16.8774	21.6164	11.4303	11.5746	2.2715	0	0	0
contig_513	3.81423	1.86213	1.72668	0.594893	0.860128	1.72661	2.35944	0	0	2.08756	0	2.89005	63.4092
contig_514	149.942	50.5908	57.7899	13.0007	11.1921	62.9074	77.7595	119.835	87.4848	8.4847	7.05152	0	0
contig_515	18.1286	20.7834	31.6717	1.29105	13.2923	38.5088	1.13789	11.4784	9.15031	31.4915	10.8199	0	0.209845
contig_516	56.5273	120.265	151.234	15.8028	1.3549	5.76929	0.262795	20.8587	22.2749	0	0	0	0
contig_517	15.8949	10.2673	6.16667	4.17466	2.58683	7.26988	21.0252	6.34879	2.22766	28.2842	1.09862	0	0
contig_518	5.79213	12.9767	13.8935	25.0306	3.33687	7.17802	0	6.97632	7.44997	14.5068	101.72	0	0
contig_519	15.317	9.25913	11.5408	0.300088	0.3719	18.9291	1.23428	3.65097	1.24547	2.80813	8.2131	0	1.90226
contig_520	0.604526	0	0.436155	0	0	0.465212	1.14783	0	0	2.87625	4.58723	24.7083	0
contig_521	0.378127	0	0	0	0	0.349184	0	0	0	2.30281	8.23186	14.6868	0.917994
contig_522	2.65023	4.17466	2.51303	1.60615	5.22507	1.28196	2.56579	0	0	0	40.7357	0	0
contig_523	16.6783	10.6513	14.0021	1.00503	0.373661	25.5528	44.4674	1.22276	3.25356	0.961853	0	0.676044	0
contig_524	0	0	0	0	0	0	0	0	0	0.193701	0	21.4805	0
contig_525	0.305485	0	0.661204	0.607479	0	0.587713	0	0	0	0	4.15652	168.899	0
contig_526	6.74103	1.49858	0.663209	0	0	1.76848	12.9784	0	0	4.34118	1.44316	0	0
contig_527	59.1409	15.0062	19.1485	0.610148	0.378079	12.9865	1.6133	31.5489	24.8168	0	0	0	0
contig_528	6.67562	16.2392	19.1546	0.610343	26.8522	12.5183	17.8416	1.85641	1.26657	5.322	0	0	0
contig_529	14.4335	35.3639	24.8152	3.76589	13.8751	21.033	68.7152	1.85745	2.2811	35.8462	23.4636	0	0
contig_530	13.5252	10.5237	5.32266	3.05636	5.93414	3.31174	19.7544	0	0	8.19014	0	0	0
contig_531	20.7889	17.8014	20.665	0.510373	9.7406	39.4618	0	70.4764	99.3871	42.7879	0	0.839195	0
contig_532	32.4152	13.9673	13.4434	12.6573	0.379504	15.524	93.3841	6.51985	6.35467	66.2333	0	0.228871	0
contig_533	8.32823	3.15429	4.67341	5.62267	0.506777	6.40898	13.3352	1.86566	3.0549	2.5438	2.4213	0	0.288017
contig_534	2.00963	0.687316	2.1191	0	0	1.78443	0.993444	0	0	0.523023	38.5076	0	0
contig_535	0	0	0	0	0	0	0	0	0	0.196767	0	25.1243	0
contig_536	6.2947	10.3656	14.1292	0	0.638394	10.8842	0	6.89389	5.13105	3.22088	15.2913	0	0
contig_537	241.708	580.495	679.803	106.709	75.7145	204.636	41.2946	97.6204	80.6947	146.503	0	0	0
contig_538	0.31153	0	0	0	0	0	0.273005	0	0	0.790515	0	45.6841	0
contig_539	0	0	0	0	0	0	0	0	0	0	0	42.2527	0
contig_540	9.98355	7.62926	2.81365	1.03401	16.1463	2.52093	14.3081	0	0	10.9515	3.1021	0	0
contig_541	3.66673	3.1912	2.70176	0.517132	0.76906	3.36205	54.1472	0	0	6.4009	0	0	0
contig_542	0.468588	0	0.788847	0	0	0.961602	0	0	0	1.38723	0	32.0364	1.67725
contig_543	1.24987	1.52821	1.80352	0.621366	0	4.68895	6.66312	0	0	0.198224	0.817604	93.3462	2.9906
contig_544	0	0	0	0	0	0	0	0	0	0	0	42.2646	0
contig_545	17.5224	31.0239	39.5066	8.91858	6.0405	45.9913	90.3051	17.9793	8.78035	36.656	32.0945	0	0
contig_546	4.61754	6.1243	9.3733	0	1.15726	1.80682	21.2156	0	1.03349	0	0	0	0
contig_547	0	0	0	0	0	0	0	0	0.777714	0	0	54.309	0
contig_548	0	0	0.340347	0	0	0.484029	0	0	0	0	0.822893	90.2107	0
contig_549	3.14747	0	0.340626	0	0	1.33217	1.28718	0	0	64.0273	0	0	0
contig_550	0.314747	0	0	0	0	0.484426	0	0	0	0.665565	1.81185	79.3694	0
contig_551	55.7331	27.8598	31.6912	10.5403	2.45732	27.9871	25.7541	102.208	58.472	12.4512	0	0	0
contig_552	177.756	181.248	224.334	40.4068	58.7459	328.252	50.9814	106.387	74.361	0	0	0	0
contig_553	38.2697	48.976	40.5339	13.7036	5.05599	17.6095	35.4041	9.86339	9.11733	0	0	0	0
contig_554	0	0	0	0	0	0	0	0	0	0	0	107.929	0
contig_555	75.8563	93.03	87.5663	9.53263	4.54377	228.149	11.0793	52.2535	51.6502	157.532	580.405	0	0
contig_556	0.869402	0.983944	1.25451	0	0	1.21645	3.97105	0	0	5.48189	9.59584	9.00594	1.3284
contig_557	0	0	0	0	0	0	0	0	0	0	0	31.6537	0.444117
contig_558	90.6222	60.4909	73.2189	10.8262	2.34471	61.0132	1.57487	55.6274	58.1068	0	0	8.0915	0
contig_559	17.6892	33.4346	37.7722	0	12.2507	37.2365	2.96594	18.2318	14.9267	1.27481	4.64931	0	0
contig_560	28.5613	10.159	9.61634	1.36732	3.78008	2.80846	12.5146	27.5122	17.8103	1.94609	28.7309	8.01824	0
contig_561	0.634853	1.55246	1.25959	1.99888	0.39114	1.34351	2.22537	0	0	0	0.498347	78.4724	0.963286
contig_562	0	0	0	0	0	0	0	0	0	0	0.664572	90.439	0
contig_563	0	0	0	0	0	0	0	0	0	0	3158.83	0	2.59905
contig_564	72.4795	27.8746	27.5527	73.5158	3.26787	17.7554	55.3124	18.2862	13.658	1.68239	0	0	0
contig_565	282.636	261.875	276.789	543.63	75.323	139.652	21.4831	95.641	87.4998	2098.94	0	0	0
contig_566	6.94708	8.66279	5.64592	29.8527	2.09909	3.31828	2.14595	3.21984	0.790843	3.44463	0	0	0
contig_567	0	0	0	0	0	0	0	0	0	0	44.5104	0	0
contig_568	0	0	0	0	0	0	0	0	0	0	0	26.5937	0
contig_569	67.9223	108.817	147.303	63.9994	528.984	120.954	8.52667	89.5694	88.4222	8.95347	0	0	0
contig_570	0	1.14132	1.50478	0	0	1.11117	0	0	0	0	0	63.7458	0.524326
contig_571	250.11	151.079	112.846	56.4157	60.0223	15.0764	40.1537	61.1908	70.2434	209.448	104.374	0	0
contig_572	0	0	0.347809	133.891	0	0	0	0	0	0	0	0	0
contig_573	21.0965	50.551	65.6468	6.1914	12.0387	21.192	4.79832	3.89621	4.78485	0	0	0	0
contig_574	29.3269	9.88687	17.5548	0	0	19.9644	0.28242	14.9442	14.097	0	0	0	0
contig_575	7.68689	2.15856	2.68541	0.85816	1.06352	5.10595	12.3853	2.61017	3.20549	14.6464	0	0	0
contig_576	176.027	249.841	244.187	10.1975	10.5093	412.864	20.9084	155.41	186.579	97.5256	0	0	0
contig_577	0	0	0	0	0	0	0	0	0	0	1.52632	50.0113	0
contig_578	1.14078	3.18818	3.4098	0	0	4.13862	4.18926	0	0.807017	0.275692	1.36456	146.782	2.58692
contig_579	0	5.51154	4.58949	85.737	0.40197	0	1.1435	0	0	0	0	0	0
contig_580	0	0.435195	0	0	0	0	0.285922	0	0	0	0	0	113.179
contig_581	53.6173	4.93473	4.71037	0	0	81.0149	0.762848	9.87215	12.1238	0	0	0.646894	0
contig_582	2.44932	0	0	0	0	0.879605	0	0	0	27.2088	0	13.4287	0
contig_583	62.3824	63.917	77.6118	57.6305	3.90062	59.5983	47.7328	16.5055	17.5674	5.88593	0	449.144	0
contig_584	33.173	3.49611	4.25488	0	0.403719	26.5998	0	4.6239	3.51527	47.0422	0	0	0
contig_585	0	0	0	0	0	0	0	0	0	0	0	0	2602.2
contig_586	17.436	5.412	4.03502	10.7944	1.21614	1.13925	0	4.97455	1.6291	0	0	0	0
contig_587	0	0	0.712123	0.98139	0	0.632972	1.53772	0	0	0	0	53.5448	2.15048
contig_588	145.709	268.373	300.039	33.2146	14.6237	432.919	28.7929	113.986	105.022	68.943	386.438	0	0.769545
contig_589	28.935	20.8185	34.6151	3.2786	5.01126	17.1284	0	18.2823	19.0503	0	0	0	0
contig_590	44.2909	15.1085	14.4006	0	0	1.77719	0	6.31896	11.7083	0	0	0	0
contig_591	6.44107	9.83972	12.3923	1.20422	2325.7	7.37152	12.061	0	0	15.4363	0	0	0
contig_592	125.116	121.853	137.672	117.6	44.0488	105.58	62.75	50.0499	33.3278	1.60982	1.21251	0	0
contig_593	28.2246	38.4201	48.7291	70.1172	10.3351	24.2043	11.2186	7.6763	6.83123	5.67083	0	0	0
contig_594	14.0475	2.80873	1.55923	0	0.409695	4.22173	21.2698	1.34067	2.19527	0.703072	0	0.329439	0
contig_595	27.0813	18.7301	21.3478	0	1.23593	2.18695	0	30.3331	28.6974	0	0	0	0
contig_596	7.44936	3.12603	1.81166	0	0	2.19	26.7971	0	0.828965	5.94699	0.700836	0	0
contig_597	1.00634	0.596578	0	0	0	0.516284	1.66579	0	0	1.20587	2.63318	55.0078	0
contig_598	0.587031	1.19316	0.363027	0	0	0.774426	1.76378	0	0	3.61761	7.89955	17.4496	0.313222
contig_599	0	0	0	0	0	0	0	0	0	0	0	29.4202	0
contig_600	0	0	0.484205	0	0	0	0	0	0	0	0	232.826	0
contig_601	11.7807	26.3392	26.5916	17.0682	1.10602	25.1253	18.7796	6.78618	21.1127	14.5199	0	0	0
contig_602	6.73835	3.29557	1.8231	0.446657	0	2.72238	29.7221	0	0	9.68927	0	0	0
contig_603	4.2972	3.29673	3.76906	0.781924	0	3.76079	12.8972	0	0	0.712696	1.5874	79.3127	6.05809
contig_604	0	0	0.365036	0.558959	0	0	0	0	0	0	0	0	57.6367
contig_605	3.37717	1.20123	1.7056	0.335788	0	0.649724	0.789209	0	0	0	24.0358	0	0
contig_606	13.8684	7.9708	1.95234	1.00896	18.0614	3.64422	57.3084	0	0	24.1046	1.41611	0	0
contig_607	0	0	0	0	0	0	0	0	0	0	0	0	1327.2
contig_608	0.762815	0.452213	0	0	0	0	0.990343	0	0	25.0202	0	0	0
contig_609	2.71919	1.05787	1.594	0	0	1.30784	4.76584	0	0	1.86875	0	4.04142	53.6371
contig_610	73.4442	173.703	211.832	14.5373	9.63653	155.688	28.8038	98.3731	115.057	113.962	0	0	0
contig_611	0.595719	0	0.491201	0	0	0.392944	0	0	0	0.791817	0.89072	42.7519	0
contig_612	27.2353	44.0474	46.2998	1.46682	4.89416	71.9151	85.2259	2.40232	2.52878	0	0	0	0
contig_613	12.6064	6.36243	3.19564	0	0	0.393293	5.17536	2.7477	3.0932	10.3748	3.03113	0	0
contig_614	0	0	0	0	0	0	0	0	0	0	0	35.1971	0
contig_615	11.2545	8.64316	11.9338	1.24336	1.12065	20.8649	4.78193	5.50077	4.50359	19.4718	0	0	0
contig_616	0	0	0	0	0	0	0	0	0	0	0	54.0022	0
contig_617	0	0.759385	0.61613	0	0	0	0	0	0	0	0	60.7541	0.797401
contig_618	0	0	0	0	0	0	0	0	0	0	0	193.368	0
contig_619	0.256902	0	0.864967	0	0	0.922593	0	0	0	0.579462	1.07554	202.451	0
contig_620	11.6629	20.742	20.7889	6.0255	2.39521	10.031	26.7539	1.38318	0	19.077	31.7737	14.9549	0.320299
contig_621	0.514722	1.37312	0.49515	0	0	0	0	0	0	0.507935	1.61619	56.9508	0
contig_622	42.7831	20.4735	19.4625	9.56694	28.2294	32.7914	91.3468	10.7388	7.94122	0.217998	0	0	0
contig_623	0	0	0	0	0	0	0	0	0	22.3585	22.3493	0	0
contig_624	0.258632	0	0	0	0	0.530746	0	0	0	0.437523	0	55.1819	0
contig_625	0	0.767301	0.373532	0	0	0	0	0	0	0	0	39.158	1.692
contig_626	0	0	0	0	0	0	0	0	0	0	0	34.2699	0
contig_627	12.841	7.25239	6.38504	4.02585	1.56805	3.47198	12.7737	1.04957	2.00504	23.9246	5.08538	0	0
contig_628	1.47739	0.772787	0.752405	0	0	3.8789	30.5647	1.4017	0	3.52838	2.54683	2.32494	0
contig_629	0.260763	0.618342	0	0	0	0.401339	0.304687	0	0	0.808733	1.63755	169.579	0
contig_630	0	0	0	0	0	0	0	0	0	0	1.0917	40.3924	0
contig_631	0	0	0	0	0	0	0	0	0	0	0	29.1233	0
contig_632	105.064	185.459	181.774	159.497	38.073	178.33	429.667	64.9876	43.7157	356.06	400.103	0	0
contig_633	6.36712	2.4819	2.64299	0	3.15262	2.68483	2.24208	3.86869	3.16737	30.174	0	0	0
contig_634	12.4748	17.8419	27.0641	0	0	26.8531	0.611589	2.81411	2.30396	0	0	0	0
contig_635	9.79008	3.10916	1.76584	1.97001	0	3.36336	5.51532	1.40987	1.73143	58.7792	0	0	8.81498
contig_636	0	0.622739	0.757893	0	0	0.808385	0	0	0	0.814484	3.29838	50.0473	0.326957
contig_637	2.97795	1.09039	0.505538	0.696692	0.431706	1.61765	4.81	0	0	59.564	0	0	0
contig_638	0	1.40347	1.6448	0	0	0.809714	4.40546	0	0	5.63659	14.6836	9.73052	1.30998
contig_639	0	0	0	0	0	0	0.614997	0	0	0	0	294.743	0
contig_640	0.351373	1.40603	1.14079	2.79493	0	1.21679	0	0	0	0	0.919402	287.575	4.42926
contig_641	13.0056	7.18902	2.15562	0.582489	1.01063	3.65171	19.6114	1.06302	3.19114	4.45972	3.12711	0	0
contig_642	0	0	0	0	0	0	0	0	0	0	771.942	0	0.65745
contig_643	51.1445	107.397	98.4419	18.9055	15.7644	63.1357	120.034	25.9118	26.1548	0	0	0	0
contig_644	29.4934	150.606	209.732	484.067	92.1257	44.4419	20.3261	22.4321	13.1183	69.9854	0	0	0
contig_645	272.273	158.523	91.4506	73.4588	66.6058	45.9107	373.986	21.0582	19.2863	169.206	101.723	10.5245	0
contig_646	45.4419	11.0276	12.654	11.8607	41.1864	5.72603	20.2863	43.5763	29.2432	16.7832	0	0.877692	0
contig_647	0.442944	2.83594	3.06793	1.99654	0	1.90885	0.310534	0	0	0	0.927206	252.711	2.64703
contig_648	13.4717	24.7471	26.9847	3.05495	1.01931	15.9599	46.8087	3.5738	1.17038	1.19947	0	0	0
contig_649	5.40841	5.20354	5.50128	1.4105	0	2.86566	0	1.07254	1.46351	40.6469	19.3019	0	0.413941
contig_650	0.444215	0	0.769182	42.9899	1.31369	0	1.66093	0	0	0	0	2.46482	0
contig_651	20.9708	4.10886	6.66748	0	0	2.73526	0.311482	21.1401	11.1474	5.71223	0	0	0
contig_652	7.65963	17.8992	21.591	0	45.3627	6.57985	1.14475	6.8236	6.17468	0.602682	0	0	0
contig_653	1.51481	0.475419	0.514311	0	0	0.685719	0.937048	0	0	1.58277	0.746102	14.3031	0
contig_654	4.10081	4.28076	7.2037	58.0289	0	0.960453	1.24998	1.79735	0.882916	11.3862	0.93306	0	0
contig_655	0	0.475817	0	0	0	0.411776	0	0	0	0.754331	1.12009	37.0247	0
contig_656	88.2494	105.214	107.255	57.6097	34.5984	40.5138	28.9847	19.0696	20.6205	430.963	0	0	0
contig_657	0.357189	0	0	0	0	0	0	0	0	2.71913	0	402.581	0
contig_658	12.0608	3.17772	4.12521	12.0807	0	4.26254	1.04388	2.52168	2.06455	2.19143	0	0	0.33368
contig_659	0.446986	0.476968	1.28997	0	0	3.027	2.19357	1.08142	0	0.226847	0.748533	55.8043	1.25211
contig_660	3.2219	1.59167	1.03313	5.4578	0	1.2397	2.71889	1.08263	0	164.875	1.12406	0	0
contig_661	20.6854	82.1763	76.4943	6.41057	1.76547	50.994	10.9863	16.6097	20.1024	0	0	0	1.92313
contig_662	2.15415	2.2348	2.84934	1.78487	132.867	2.34844	1.67801	1.80962	0	3.18863	0	0	0
contig_663	0.718119	0.798217	0.777164	0	0	0.82894	2.30748	0	0	0.911121	1.50322	30.1515	0
contig_664	0.360035	0	0	0	2.21822	0	1.05171	0	0	0	77.8149	0	0
contig_665	0	0	0	0	0	0	0	0	0	0	0	0	27.9898
contig_666	0.540763	0	1.0404	0	0	0.693572	0	0	0	0	44.5241	0	0
contig_667	0	4.66147	3.26043	0	0	9.87653	211.423	0	0	0	0	0	0
contig_668	6.33208	14.4789	4.04637	3.95743	1.18896	0.835344	4.33352	4.01229	2.68768	1.91283	0	0	0
contig_669	1.08581	3.05752	3.26412	0	0	4.31716	0	15.6888	21.8062	0	0	58.455	0
contig_670	7.24622	3.06069	1.6991	7.80523	2.08342	3.06697	9.73684	0	0	17.3915	1.32723	0	0
contig_671	0	11.6159	16.3622	4.56995	3.42794	10.611	13.8854	0	0.898431	0	0	0	0
contig_672	0	0	0	0	0	0	0	0	0	0	0	162.016	0
contig_673	40.0278	0	0.392916	0	0	47.7766	0.530277	0	0	21.2663	0	0	0
contig_674	0.363718	1.132	0.656039	0	0	1.11959	0	0	0	2.99956	9.32669	29.1913	0.933955
contig_675	0.728194	2.26636	0.919412	7.36101	0	1.12076	1.38264	0	0	18.4781	0	0	0
contig_676	38.1428	0.809493	0.788142	0	0	28.0217	0	1.10121	1.20211	21.8678	0	0	0
contig_677	125.982	97.2036	122.243	54.5853	4.78922	15.2819	0.319313	151.701	155.476	4.77713	1.52547	11.0116	0
contig_678	77.5204	86.5112	67.8252	46.6149	12.5717	100.104	405.847	12.1214	13.232	9.70836	2.66957	0	0
contig_679	16.0889	10.7301	12.9269	20.7234	0.450571	6.61267	15.381	3.31747	0.905359	0.85054	0	0.27173	0
contig_680	0	0.814279	0.396401	1.45677	0	0.986557	2.03292	0	0	0	1.34179	52.7155	0.513025
contig_681	0	0	0	0	0	0	0	0	0	0	0	2987.62	0
contig_682	0.459521	0.490344	0.397843	0	0	0	0	0	0	0	0	0	178.152
contig_683	0.460181	0.654732	0	0	0	0	7.42022	0	0	21.9531	0	0	0.515631
contig_684	0.277198	0	0	0	0	0	0	0	0	0	2.90127	98.6026	0
contig_685	0.92649	1.48296	0.802135	0	0	1.14077	50.6635	1.49435	0	1.88079	5.04245	3.21301	0
contig_686	0	0	0	0	0	0	0	0	0	0	0	923.765	0
contig_687	0	0	0	0	0	0	0	26.5452	18.0599	0	0	463.674	0
contig_688	0	0	0	0	0	0	0.975146	0	0	0	0	34.6388	0
contig_689	0	0	0	0	0	0.571375	8.24173	0	0	0	0	122.491	0
contig_690	0	0	0	0	0	0	0	0	0	0	0	1583.61	0
contig_691	67.7372	46.2703	38.4802	9.48509	19.3879	5.72039	5.86276	11.6148	14.1105	0	0	0	0
contig_692	0.465085	0	0	0	0	0	0	0	1.22831	45.9477	0	0	0
contig_693	29.9542	12.4468	2.15441	0.865968	1.22651	1.57983	16.9003	0	0.924188	0.552509	0	0	0
contig_694	46.5208	48.3454	45.291	21.6724	3.83694	26.5984	27.506	26.3674	13.2609	0	0	0	0
contig_695	0.654543	0.997783	0	0	0	0	4.26102	0	0	29.422	0	0	0
contig_696	1.87158	7.98849	6.48149	0.868415	89.0195	5.18498	31.7092	0	0	0	0	0	0.611654
contig_697	0	0	0	0	0	0	0	0	0	0	9.0152	0	515.439
contig_698	13.5795	13.4911	13.6488	2.85559	3.53894	11.0987	70.5807	0	0.927523	1.58429	0	0	0
contig_699	0.375487	0.500842	0	0	0	0	0	0	0	0	0	131.054	0
contig_700	19.6422	45.9645	64.0091	6.47886	1.54409	56.5571	2.85514	5.30547	3.72316	31.4001	18.296	0	0
contig_701	159.137	141.258	143.808	22.1877	1434.52	142.038	4.52982	141.072	141.72	12.3168	2.17725	0	0
contig_702	12.2338	13.999	13.0003	5.28048	0.623249	10.3633	1.88378	3.44165	1.25233	39.5466	0	405.093	0
contig_703	0.854452	5.06537	2.87687	0	0	4.9681	1.22024	1.53129	0	0.321214	1.39114	148.159	4.96435
contig_704	1.23567	1.18332	2.05735	80.6476	0	1.75553	8.99611	0	0	0	0.596911	12.6203	0.532527
contig_705	0	0	0	0	0	0	0	0	0	0	0	0	27.533
contig_706	0	12.0118	11.9421	13.7462	3.2821	6.73486	12.7824	1.53432	0.942133	0	0	0	0
contig_707	0.475778	0.507692	0.549224	0	0	0.732268	0	0	0	1.69022	0.796749	28.568	0
contig_708	2.09342	2.53846	3.15804	1.00919	0	3.51488	0	0	0	0.402432	0.796749	57.0417	2.93209
contig_709	8.38532	8.30382	12.3747	0	6.57528	9.5327	16.2554	3.07382	1.57287	10.1554	0	0	0
contig_710	9.81658	2.37299	1.51276	0.758098	0	1.0268	2.00449	8.45468	4.71955	26.7639	4.98759	0	0
contig_711	3.24043	4.06798	9.7642	1.13715	0	2.93372	0.334082	0	0	159.294	0	72.9027	0
contig_712	0.286147	0	0	0	0	0	2.45188	0	0	0	1.39763	58.6899	0
contig_713	6.96568	7.80627	7.02209	1.771	0.627089	2.79036	8.02753	1.92381	0.945035	2.74415	0	0	0
contig_714	105.174	83.1702	78.36	68.7033	9.565	76.5298	118.876	31.1719	28.0416	0.322906	0	0	0
contig_715	14.2261	15.1124	7.99067	4.30358	3.60791	5.1432	51.6523	1.15497	0	36.2606	0	0	0
contig_716	14.9004	3.05766	5.37517	0.759757	0	7.05634	17.0755	9.62861	13.559	18.7434	0	0	0
contig_717	0	15.2944	20.1304	3.54694	1.88389	9.55926	8.37366	1.92649	0.946352	0	0	0	0
contig_718	11.027	14.1541	11.8991	0	15.5964	6.05076	12.2123	3.4798	2.21587	0	0	0	0
contig_719	0	0	0	0	0	0	0	0	0	0.405932	1.60736	50.7854	0.448119
contig_720	17.6856	4.9573	1.52563	0.382274	1.10542	1.77521	11.6801	7.75147	5.71165	0	0	0	0.269248
contig_721	6.93226	4.62329	3.75112	10.0837	1.89824	1.33368	9.11247	1.1647	0.953564	1.95453	1.20926	0	0
contig_722	66.8327	19.867	24.4567	0	10.7589	135.914	4.72593	28.3468	26.0693	91.3926	0	0.66793	0.359682
contig_723	1.73672	1.02957	0.974566	0.383734	2.53633	0.890994	1.57832	0	0	0	0	61.1845	0
contig_724	19.4051	41.2075	43.8819	14.8467	23.6338	27.0431	1.35366	10.5108	8.60537	129.268	333.45	8.5136	7.39201
contig_725	10.3322	8.58661	5.29476	46.4691	0	2.52651	7.10815	1.1681	0.956345	1.7152	0	1.43516	0
contig_726	0	0	0	0	0	0	0	0	0	0	7.07603	0	804.791
contig_727	3.77124	2.23567	2.37205	0.640973	0	9.52499	0	5.84873	7.66154	4.08957	5.26283	0	533.986
contig_728	0	0.688313	0.698082	0	0	0	0	0	0	0.409204	0	83.9825	0
contig_729	48.4947	66.6212	83.5243	1.15491	1.90838	70.3176	1.13101	29.2731	19.1732	217.784	242.537	0	0
contig_730	0	0	0	0	0	0	0	0	0	0.409411	0	0	26.0329
contig_731	16.1959	0.862391	3.0787	0	0	46.7196	0.453271	2.7374	3.52183	0	0	0	0
contig_732	0.970306	2.24335	0.700058	0	0	5.82424	1.02038	0	0	0.574507	0	92.1999	1.90264
contig_733	0	0	0	0	0	0	0	0	0	0	0	0	79.9173
contig_734	0.291563	0.518534	0.701191	2.57687	0	0	3.17964	0	0	0	0	93.89	1.27048
contig_735	31.5143	12.1089	10.2457	18.6974	0.639221	9.73066	39.3231	6.2753	6.42213	0	0	4.91515	0
contig_736	29.0001	35.1337	52.5182	1.29013	0.959318	6.8898	0	25.1139	26.3441	128.903	0	0	1.54476
contig_737	0	0	0	0	0	0	0	0	0	0	1.63083	99.484	0
contig_738	6.04338	3.98713	2.25042	1.42145	0	1.95028	10.8198	0	0	16.407	0	0	0
contig_739	14.1394	8.6712	3.65841	2.71478	0.961266	4.80264	37.3721	12.5825	4.18498	21.9399	1.22474	0	0
contig_740	25.1222	14.2555	15.9389	3.75814	52.3564	18.5052	18.9601	3.94162	2.90437	0	0	0	0
contig_741	0.8821	0.522927	1.41426	0.649675	0	1.81018	0	0	0	0.414509	1.43615	121.1	2.83704
contig_742	1453.8	1028.32	1158.33	1518.26	96.4956	819.744	687.863	801.019	567.764	0	0	0	0
contig_743	0	0	0	0	0	0	0	0	0	0	0	0	120.419
contig_744	2.06413	0.699235	2.55297	0	0	0.756404	0	0	0	32.4244	0	0	0
contig_745	0	12.9717	17.7781	0.653342	0	4.0959	23.8396	0	0	0	0	0	0
contig_746	2.17042	7.19366	6.54839	0	1.2967	1.5184	0.461095	1.19342	0	17.6073	13.0104	0	0
contig_747	20.6242	21.3375	1.57384	0.394353	1.62908	0.457826	10.6588	0	0	0.754822	0	0	0
contig_748	1.88452	13.5826	19.7507	5.65415	65.6721	17.7081	0.347679	0	0	0.419476	0	0.294831	0.740913
contig_749	23.8415	0	0.430029	0	0	2.29339	0	1.60226	1.63975	36.551	0	0	0
contig_750	21.6717	41.1943	55.8009	1.4497	0	41.311	19.979	4.4094	4.92281	0	0	3.25052	0
contig_751	22.3907	20.353	16.0827	3.03434	8.66543	11.6403	59.3014	5.21651	4.92792	19.1915	0	0	0
contig_752	113.78	69.7529	56.1633	46.9809	19.953	50.2528	159	49.3716	24.6472	0.589397	7.9183	5.62211	0
contig_753	80.8895	78.839	85.6718	4.4902	1.63668	86.1665	4.65592	69.4918	73.0088	155.377	310.289	0	0
contig_754	19.8569	10.1153	14.2544	0.529137	2.78699	37.7797	29.7308	1.20706	1.31766	0	0	0	0
contig_755	7.30011	4.44622	5.05045	0	0	16.7764	18.4617	1.2097	1.32054	1.43795	0	0	0.373504
contig_756	0	0.533936	0	0	0	0	0	0	0	0	1.04742	198.91	0
contig_757	3.00223	1.95777	0.866422	0.796022	0	1.38622	15.2011	0	0	0	32.6795	0	0
contig_758	14.5168	4.62938	3.32267	0	0.822437	3.54403	13.5697	0	0	23.3723	0.628714	0	0
contig_759	49.7234	51.6296	52.0362	23.7043	7.09663	39.8879	63.0288	9.72116	8.62214	0.764693	0	0	0
contig_760	0	0.714671	1.1597	0	0	0	0	0	0	1.6995	5.67796	17.9175	0.46903
contig_761	13.7936	25.9639	23.9715	5.60604	6.45133	20.2999	41.4103	9.3376	5.31817	12.093	6.74425	0	0
contig_762	101.367	100.274	108.865	204.451	24.36	364.188	853.844	28.4695	26.9713	9.89642	3.37815	0	0
contig_763	15.1501	12.3942	14.8655	0.401695	0	18.654	0	4.07264	3.00091	0	0	0	0
contig_764	0.303034	0	0	0	0	0	0	0	0	0.341758	0	41.6358	0
contig_765	118.864	39.3671	43.7543	41.1371	8.80134	83.5381	91.6464	52.5757	33.7017	0.598455	0.634736	0	0
contig_766	46.4946	19.2342	15.314	59.7627	5.64614	18.5122	31.533	57.0589	36.3712	0	0	0	0
contig_767	7.38471	5.21739	3.94121	1.87754	0.664812	1.24556	6.14643	0	0	27.98	1.69406	0	0
contig_768	0.913813	0.902879	0.732555	0	8.84136	1.71899	3.67778	0	1.67599	2.4047	0	25.6542	2.55981
contig_769	0.305024	0	0.58685	0	0	0	0	0	0	0	0	10.4773	254.34
contig_770	0	0	0	0	0	0	0	0	0	0.258576	0	35.7426	0
contig_771	0	0	0	9.59765	0	0	0	0	0	0	0	34.8561	0
contig_772	27.5308	27.2014	31.3394	7.16444	14.0722	19.6169	19.301	10.6901	8.07891	1.12121	0	0	0
contig_773	9.58583	1.26953	2.20723	0	1.34036	1.88343	0	6.5792	7.0698	25.7906	0	0	0
contig_774	34.3918	8.53036	9.57179	46.2702	12.4075	0.942414	0	18.5178	15.8347	29.09	27.1304	0.910061	786.917
contig_775	2.55159	4.53791	2.35638	1.759	0.503061	5.65509	28.6214	22.6352	39.4224	6.38839	0.854591	0	0
contig_776	12.9676	3.99506	4.4201	0.81219	1.34207	1.10007	3.5792	13.5869	11.1239	1.55459	33.557	7.99256	0
contig_777	0.61349	1.81845	2.21311	0	0	1.5737	0	0	0	0.864859	2.78245	0	125.739
contig_778	0	0	0	0	0	0	0	0	0	0	0	0	1878.04
contig_779	10.142	13.8468	3.99125	1.49394	4.20783	2.04974	15.6809	3.71778	1.69101	4.07264	0	0	0
contig_780	13.7379	14.9511	17.7521	6.52388	0.505316	16.568	1.91665	2.89376	3.723	27.8361	0	0	0
contig_781	3.60055	2.19546	2.96883	0	0.676065	0.791655	38.4644	0	0	0.609098	0	0	0
contig_782	0.514805	0	0.891414	0	0	0.792335	0	0	0	1.21924	3.44842	0	52.9729
contig_783	5.45869	2.01488	1.7834	0	1.52294	2.06073	13.7191	0	2.38011	84.7645	0	0	2.5966
contig_784	857.051	1422.69	1614.42	1006.14	512.546	1696.28	191.951	2054.99	2033.24	120.996	259.529	0	0
contig_785	1.34022	1.83348	1.93388	0	0	7.61621	1.20459	0	0	0	0	124.111	5.19822
contig_786	276.558	442.113	462.497	1420.04	473.025	449.473	60.0468	92.7914	67.4533	2093.19	0	0	0
contig_787	3.20278	2.93988	1.34172	5.34172	0.848719	2.38519	5.67378	0	0	12.7587	0	0	0
contig_788	21.8348	11.2264	12.8416	0.823131	0	14.8121	8.94762	18.3599	16.0565	0	0	0	0.289879
contig_789	2.89876	0.552358	0	0	0	0	1.33063	0	0	66.6389	0	0	0
contig_790	0.518083	0.552834	0.448544	0.412099	0	1.91371	1.2107	0	0	0	41.2107	0	0.290255
contig_791	32.0383	25.4469	15.8588	9.07204	5.45115	18.0324	107.822	17.1414	11.9802	4.29729	18.0142	34.8268	0
contig_792	7.89189	5.5403	6.44304	0.688316	0	1.11875	2.06265	0	0	658.657	0	0	0
contig_793	15.8661	15.4081	17.1707	11.2089	1.54347	26.3474	86.8393	6.3135	8.95957	31.6082	32.7753	0	0
contig_794	0.418485	2.97704	1.50965	8.46059	0	3.05942	0.733466	0	0	0.353972	51.6844	0	0
contig_795	0.733708	4.28744	6.65477	491.208	1.20546	5.00095	0.857299	0	1.03808	0	0	0	0
contig_796	122.373	186.865	196.553	273.167	139.033	77.3065	1.59282	172.515	131.894	503.882	0	0	0
contig_797	5.56372	3.54722	2.87805	53.9973	0	2.42352	13.1245	1.69317	0	9.58963	0	0	0
contig_798	16.2748	9.33683	9.6966	1.94878	3.45019	19.3924	37.1737	3.38708	5.1995	0	0	0	0
contig_799	5.14551	14.3803	17.8801	0	0	10.0205	0.981592	1.27029	1.73336	4.26346	0	2.49716	0
contig_800	2.10113	4.29729	6.21529	24.2338	0	5.98259	15.8351	0	0	1.95494	0	0	0
contig_801	12.7383	8.61248	7.4435	0	1.9026	7.61534	14.884	7.64099	4.86564	0	0	0	11.5011
contig_802	6.74574	3.18672	3.6502	5.58934	0	2.75781	14.902	0	0	8.55874	0	0	0
contig_803	4.84957	2.43744	1.8255	2.09646	12.8176	2.27164	9.73153	0	0	3.12106	0.662055	0	0
contig_804	0	0	0	0	0	0	0	0	0	0	0	0	532.502
contig_805	3.48554	3.38122	5.02951	2.10038	199.911	2.43845	0	0	0	1.69746	37.1444	172.053	0
contig_806	0	0	0	0	0	0	0	0	0	0	0	26.9023	0
contig_807	141.565	60.1239	72.258	34.1738	7.11646	54.7959	68.1397	51.5452	44.9912	0.893595	0	0	0
contig_808	0	0	0	0	0	0	0	0	0	0	0	35.6023	0
contig_809	409.07	446.037	341.576	407.014	241.945	328.16	763.848	271.073	174.4	0	0	0	0
contig_810	0	0	0	0	0	0	0	0	0	0	45.0165	0	0
contig_811	1.5924	0	0	1.26664	0	1.30712	1.24042	0	0	2.96321	4.88888	98.1397	0
contig_812	27.7107	76.8505	104.943	2.1113	1.74436	12.7458	2.10895	12.4153	9.46363	3.77177	0.66674	0	0
contig_813	41.2401	9.07349	12.1163	3.52273	0	13.0871	0.745158	61.288	68.4241	0	0	2.00099	3.27515
contig_814	314.366	217.056	139.752	319.934	131.525	80.3399	344.588	123.889	97.2188	247.29	126.626	0	0
contig_815	11.4881	7.5671	4.75819	0.987128	130.199	3.43803	15.7847	0	0	1.88944	0	6.64001	0
contig_816	0	0	0	0	0	0	0	0	0	0.361294	1.11766	47.7191	0
contig_817	8.33204	28.1166	21.8877	0	157.953	14.1391	26.7103	0	0	11.9267	0	0	0
contig_818	9.83082	4.56098	4.7799	1.27496	1.22893	3.78264	12.9851	0	0	20.6075	0	0	0
contig_819	24.2673	7.79514	7.55869	0.708624	0	5.26515	6.12069	5.17282	2.11754	0	0	0	0.598929
contig_820	0	0	0	0	0	0	0	0	0	0	0	35.5363	0
contig_821	0	0	0	0	0	0.660055	0	0	0	0	0	70.3259	0
contig_822	5.14918	1.1447	0.773966	1.99102	12.8661	0.660423	3.88568	0	0	13.5198	0.898223	0	0
contig_823	1.18055	1.33608	1.70349	1.99191	0	1.98216	2.75881	0	0	0	0	83.0511	3.00636
contig_824	19.344	7.64502	4.49704	10.4003	1.76564	1.81942	11.5524	3.03335	1.06434	8.36277	0	0	0
contig_825	0	0	0	0	0	0	0	0	0	0	0	0	1220.81
contig_826	31.1206	36.3871	48.635	1.99861	1.94612	67.4543	3.39721	10.4211	12.4424	0	0	0	0
contig_827	1.61598	4.02354	2.6427	0	0	5.63753	5.03516	0	0	6.8343	16.688	0	0.603566
contig_828	46.1403	70.5553	80.2679	34.1574	4.78221	163.93	5.79433	31.733	29.8952	15.3192	21.8895	1.81589	10.5695
contig_829	0.864571	0	0	0	0	0	0.88393	0	0	1.18835	0	0	28.8606
contig_830	0.648867	1.15399	0.936291	0	0	1.83089	0.758166	0	0	0	0	67.3997	0.706857
contig_831	0.97341	1.73117	0.624264	0	0	1.8311	1.011	0	0	0	0.679206	146.924	3.02973
contig_832	25.0952	5.00173	0	0	0	0.665929	5.56114	1.74467	1.42839	0.731949	0	0	0
contig_833	9.52852	13.0947	1.24994	0.43064	0	0.499953	11.7661	0	0	3.48029	2.49323	0	0
contig_834	32.7112	12.7139	11.8784	3.30269	2.31345	4.3344	6.32803	13.9762	10.3699	0	0	0	0
contig_835	7.04049	5.20113	2.9696	0	0	2.1672	25.6918	0	0	9.4366	0	0	0
contig_836	1.08745	0.773593	0.627658	0.720822	0	0	0	2.19244	2.87199	9.29004	0	10.4516	4.0616
contig_837	0.326567	0	0	0.721558	0	0.670156	0.381576	0	0	0	0	52.0956	0.914791
contig_838	0	0	0	0	0	0	0	1.75794	2.15889	0.553136	0	0	94.5447
contig_839	169.757	62.2429	63.087	0	52.4851	448.376	4.58619	18.9043	22.676	0	0	0	0
contig_840	1.74644	9.70618	6.61513	9.98466	0	4.3679	142.844	0	0	0	0	6.70546	1.42689
contig_841	29.5904	12.6223	15.4406	0.868528	1.25576	2.68886	0.637912	13.2085	20.5467	71.2074	0	0	0
contig_842	0.437157	0.971833	0.630801	0	0.897791	1.17745	0	0	0	0	0.915091	41.366	4.59218
contig_843	0	0	0.473262	0	0	0	0	0	0	0	0	69.8696	0
contig_844	7.11189	2.72423	1.73668	0	0	1.34719	19.3044	2.64712	1.44483	5.55279	0	0	0
contig_845	0	0	0	0	0	0	0	0	0	0	0	144.302	0
contig_846	0	11.9024	6.01589	3.05444	10.0943	2.02632	47.432	18.1383	4.34639	0	0	0	0
contig_847	0	0	0	0.581797	0	0	0	0	0	0	4.13391	31.6342	0
contig_848	8.68525	12.1225	13.0084	2.91498	3.79317	16.244	54.8519	0	0	4.64958	24.3943	611.657	0
contig_849	9.56696	12.9075	12.0593	9.91321	0	9.81631	59.2331	2.21705	1.45211	2.60436	0	0	0
contig_850	2.63946	4.69419	9.36292	0	0	1.35413	0	1.77384	1.81535	6.79072	2.99278	0	0
contig_851	4.5096	2.73859	0.952271	0	0	0	2.82739	0	0	12.7457	0.690721	0	0
contig_852	79.0245	153.497	177.415	42.4324	223.765	26.6695	2.19233	17.8016	18.5825	0	0	0	0
contig_853	4.75135	4.32331	8.45044	0	0	22.1084	0.645546	3.56443	1.82391	0	0	0	28.3733
contig_854	1.32596	13.5595	13.5526	0	0	41.6659	617.013	3.56443	1.45913	0	1.1565	0	0.412703
contig_855	21.5493	44.2207	49.5923	21.3896	7.44407	23.3015	9.68431	3.56484	10.9447	0	0	0	0
contig_856	0	0	0	0	0	0	0	0	0	0	0	26.5594	0
contig_857	12.5178	46.889	54.0283	24.966	16.1982	18.7546	5.17748	6.70026	2.92567	0.468498	0	0	0
contig_858	76.5469	47.6771	50.0321	25.4066	25.1164	35.4632	123.095	49.1352	50.4678	3.09209	17.3915	1.31715	0
contig_859	0	0	0	0	0	0	0	0	0	0	0	0	653.303
contig_860	1.55231	8.08498	4.79984	80.847	0	5.29027	11.5305	0	0	0	0	0	0
contig_861	10.7553	5.52145	3.19989	0.881967	4.00776	2.38915	14.899	0	0	2.43844	0	3.6255	0
contig_862	50.2922	54.8898	68.4046	33.4102	3.10084	36.0538	1.55666	43.4235	42.5154	26.6692	0	0	0.518324
contig_863	5.56259	3.36357	0.802661	2.35981	0	1.54105	31.848	0	0	4.79917	0	0	0
contig_864	20.8231	15.3309	17.9313	4.45251	12.6914	9.8214	24.0691	1.80569	1.47836	35.7943	8.20216	0	0
contig_865	0	0	0	0	0	0	0	0	0	0	52.2961	0	0
contig_866	0	0	0	0	0	0	0	0	0	0	0	27.6918	0
contig_867	106.229	133.006	165.599	22.628	9.77812	160.904	34.9013	129.5	88.6003	63.3528	0	0.333792	0
contig_868	0	0	0	0	0	0	0	0	0	0	1.17544	367.325	0
contig_869	0	0	0	0	0	0	0	0	0	0	0	56.0775	0
contig_870	8.58848	3.61759	1.95677	0	0	5.21783	33.9347	0	0	4.49251	1.89243	0	0
contig_871	0.90437	1.40734	0.978729	0.749336	0	2.43585	0	0	0	0	0	81.5438	2.53336
contig_872	58.8971	100.926	110.433	4.79575	0.928654	30.1001	0.924619	100.284	116.439	160.64	0	0	0
contig_873	745.614	323.112	289.419	194.215	141.441	195.876	654.564	353.065	287.567	5.07139	0	0	0
contig_874	16.0923	0.60464	0	0	0	24.9421	0	0	0	0	0	0	0
contig_875	0.340341	0.807044	0.491099	0	0	1.22224	1.06045	0	0	0	0	76.5496	0.423723
contig_876	17.6092	20.2048	18.5243	20.182	0.933269	12.5895	0.530979	13.2849	13.502	70.341	0	0	0
contig_877	1.13621	1.4145	1.80347	0.753149	0	2.44824	5.57594	3.66523	3.00079	6.15076	8.80013	4.50322	1.27312
contig_878	38.6404	45.2747	42.6375	21.0932	2.05392	25.5377	1.19513	25.2044	19.1346	87.3807	0	0	0
contig_879	0	0	0	414.078	0	0	0	0	0	0	0	0	0
contig_880	59.7284	38.9221	59.8696	0.60445	8.05279	10.7015	0	73.0799	65.8528	253.086	300.402	0.338824	0.851469
contig_881	0.571148	0	0	0	0	0.527431	0	0	0	0.38648	2.15203	156.646	0
contig_882	0	0	0	0	0	0	0	0	0	0	0	0	34.5954
contig_883	0	0	0	0	0	0	0	0	0	0	0	273.048	4.593
contig_884	47.1355	92.1709	103.673	17.2905	3.00745	119.56	12.4321	31.3697	34.7476	10.1608	0	0	0
contig_885	47.7474	29.5275	40.149	2.12516	1.31686	28.9017	3.21095	37.3981	29.1065	40.3867	0	0	0
contig_886	8.94183	42.6111	36.3923	5.77519	19.5881	24.1723	11.9215	4.62256	3.40612	0.581797	0	0	0
contig_887	1.83575	3.87698	4.13895	26.1622	0	4.76787	17.1598	0	1.13632	5.91988	0	0	0
contig_888	0	0	0	0	0	0	0	0	0	0	0	17.9792	0
contig_889	1.03372	2.45125	1.98883	0	0	1.94456	1.61047	1.85256	0	0	0	631.851	0
contig_890	7.12206	4.6988	4.64117	0	2.26477	5.12717	16.6435	0	0	0.87447	0	0	0
contig_891	0.689314	0	0	0	0	1.06092	0	0	0	2.7209	5.77171	17.8718	0
contig_892	6.4413	11.2511	11.6182	2.13484	2.45673	16.2869	11.4239	0	1.51891	0	0	0	0
contig_893	0	6.75549	11.4605	0	0	10.0981	97.3745	2.3207	2.66	0	0	0	0
contig_894	5.75806	1.22886	2.16025	34.5037	0	5.84906	6.59343	0	0	0	0	0	0
contig_895	2.41868	5.53053	3.65625	6.71834	3.59534	2.65898	18.3023	6.03744	1.90114	0	0	0	0
contig_896	16.5734	35.8649	46.4917	6.60686	0	21.0486	5.68766	6.54267	6.50445	0	0	0	0
contig_897	0.812954	1.23926	0.502741	0	0.763231	3.03866	2.44258	0	0	0	0	53.8539	1.84351
contig_898	0	0	0	0	0	0	0	0	0	0	0	0	679.904
contig_899	81.5397	109.848	138.639	19.43	8.79098	143.4	15.494	74.576	62.9769	0	0	4.61014	0
contig_900	954.044	506.286	331.814	410.895	296.888	135.475	810.009	146.01	104.551	0	0	0	0
contig_901	0	0	0	0	0	0	0	0	0	0	0	0	670.219
contig_902	7.68637	1.0356	0	0.46318	0	0	4.76271	0	0	19.7999	0	0	0
contig_903	7.11789	3.94293	8.25035	1.54693	0	1.97551	0	0	0	10.462	0	1486.96	0
contig_904	5.01814	2.07548	1.01037	0.773561	0	0.538841	3.40897	0	0	31.5873	0	0	0.871752
contig_905	0	0	0	0	0	0	0	0	0	0	748.328	0	0.98371
contig_906	14.8734	9.16442	8.11155	2.94993	1.73172	18.5657	45.4312	25.0285	21.2645	11.59	0	0	0
contig_907	3.98332	1.87523	1.52147	0	0	1.08189	27.9258	0	0	2.97287	0	0	0
contig_908	5.9896	9.60793	8.30383	2.02405	0	8.49554	44.5984	2.84138	2.32629	0	0	0	0
contig_909	0.470636	0.837008	1.35822	0	0	1.44871	18.972	0	0	2.18946	4.67957	24.9484	1.53809
contig_910	9.17852	5.23194	2.20738	2.18402	0	1.26777	0	0	0	45.9842	12.0698	0	0
contig_911	0	0	0.679193	0	171.873	0.543332	0	0	0	0	0	0	0
contig_912	7.43255	8.39271	9.363	4.53572	0.775328	9.62363	44.1119	0	1.16843	115.257	0	0	0
contig_913	0	0.840924	0	0	0	0	0	0	0	0	0	68.1676	0
contig_914	0.474239	0	0	0	0	0	0	0	0	1.20339	2.97814	21.0278	0
contig_915	8.41877	6.3264	6.84393	0.471588	2.14295	1.27748	5.54191	0	0	1.60472	2.48209	0	0
contig_916	0.356031	2.95487	0.513739	0	0	0	1.80268	0	0	0	75.024	0	0
contig_917	561.363	674.667	779.835	239.244	717.605	1429.37	186.553	882.038	754.323	41.3284	0	0	0
contig_918	45.6848	34.7	41.201	2.52355	2.15012	76.9052	1.11209	33.5807	30.2425	16.4028	1.49424	17.5643	1.88851
contig_919	0	0	0	6.94837	0	0	0	0	0	0	0	17.35	0
contig_920	5.84116	3.8161	4.12828	0.474105	2.74195	2.75207	7.10365	1.44203	0	2.52076	1.99627	0	0.556547
contig_921	7.86768	24.1686	24.7697	6.63747	3.13365	15.7785	49.3077	0	2.36124	1.71412	0	0	0
contig_922	40.6749	50.913	49.5701	15.4971	14.8941	22.7646	107.318	23.5678	18.5079	39.2474	649.192	3.90023	0.556893
contig_923	12.4161	2.12322	2.41176	0	0	8.81977	7.11425	13.479	7.48841	0.504904	0	0	0
contig_924	46.3675	186.604	201.065	99.493	2299.94	224.576	55.714	24.5756	39.0574	7.48002	0	0	0
contig_925	7.17649	11.4868	11.7361	13.4782	0	11.0453	14.2551	1.92918	1.18459	0	0	0	0
contig_926	3.71202	5.96281	12.9588	1.4287	46.0354	9.39905	0.839476	1.44851	1.58123	0	0	2.49156	0
contig_927	8.02775	2.55708	2.42048	0	2.16541	2.39733	9.65999	1.44941	1.58221	18.8504	0	0	0
contig_928	0	0	0	0	0	0	0	0	0	0	0	281.352	0
contig_929	0	0	0	0	0	0	0	0	0	0	0	79.7205	0
contig_930	9.83605	4.90659	3.63481	0	0	5.72314	12.0535	0	0	14.8132	0	0	0
contig_931	0	2.1333	1.38469	0.795111	0	2.58464	3.36378	0	0	0	0	144.882	3.24813
contig_932	0	0	0	0	0	0.554198	0	0	0	0	0	40.4353	0.672448
contig_933	87.9366	16.8784	24.9618	2.38891	4.53957	10.7239	5.75508	21.3139	21.8126	1.93064	996.575	0	1.12173
contig_934	0.480889	0	0.520428	0	0	0.5551	0	0	0	0.813511	1.00663	19.7741	0.336771
contig_935	39.4361	10.2951	10.2672	4.47667	5.34981	5.56843	6.20023	28.2049	16.7217	0.714057	435.474	0	0.563048
contig_936	0	6.4385	9.75129	0	0	16.1586	26.3675	2.43299	1.19516	0	86.897	0.47828	0.450721
contig_937	0.967836	2.36673	2.96767	6.255	0	2.04819	10.1778	0	0	0	0	244.418	3.95375
contig_938	1.21239	1.29372	1.04966	0	0	2.05259	4.53317	0	0	0	0	46.9703	0.905654
contig_939	4.85141	5.82393	4.55026	0.964738	126.933	2.05336	0	2.44528	2.4024	10.8743	0	2.76401	3.96374
contig_940	4.97458	4.31566	4.37691	0	0	4.29503	0	3.42469	1.20165	0	0	0	21.7522
contig_941	0	0	0	0	0	0	0	0	0	0	0	109.053	0
contig_942	67.164	21.6001	26.989	52.3294	14.3672	16.6367	0	46.0352	40.0957	47.667	23.644	19.6156	4.19607
contig_943	0.729739	0.648907	2.45697	0	0	1.31033	0.994771	0	0	0	119.403	0	0
contig_944	3.28549	4.32824	6.32112	54.8486	1.39947	1.68556	0.426546	0	0	0	1.01888	1.08513	0
contig_945	65.9615	8.87401	10.5365	0	0	156.215	9.66961	10.3053	17.6779	95.1156	0	1.32644	0
contig_946	0	0	0	0	0	0	0	0	0	0	0	19.6879	0
contig_947	3.29845	1.73812	1.58651	2.59129	0	3.76046	6.56617	2.95562	0	13.2265	61.6297	18.8831	0
contig_948	15.1697	13.0542	5.29579	1.62183	4.82384	3.76573	32.3051	2.46647	1.61547	24.0066	0	0	0
contig_949	3.30433	1.08827	0.882968	0	0	1.31851	1.42998	0	0	4.76175	97.3489	0	0.342823
contig_950	1.35017	1.30976	3.54226	0	62.5151	2.45586	0	0	1.21563	0	0	0	0
contig_951	5.65193	0.655549	0.531883	0.651553	3.63362	0	9.76241	0	0	9.97698	2.05758	0	0
contig_952	238.145	1.09496	1.42145	0	0	36.0084	0	31.2807	43.9031	0	0	0	0
contig_953	5.05441	3.50793	2.84618	2.28805	1.01271	2.08711	16.9972	0	0	14.1812	0	0	0
contig_954	56.5558	85.2096	112.434	113.448	2782.1	219.893	24.817	72.6969	67.2639	7.93806	0	0	0
contig_955	186.251	58.5449	62.1437	3.44534	6.91305	98.8543	1.59061	107.787	127.469	2.82628	0	0	0
contig_956	0	1.1016	0.536274	0	0	1.144	55.8736	0	0	6.49667	0	0.368244	0
contig_957	13.7741	7.94487	7.34139	0	0	16.6159	50.8927	3.00222	1.22899	0	0	0.61477	0
contig_958	14.5318	20.101	13.8	27.1686	10.4071	6.11714	28.4444	1.50247	3.28026	6.40842	0	0	0
contig_959	16.4224	11.9482	6.82185	15.339	14.5128	4.97855	37.0691	1.505	0	24.2036	1.82301	0	0
contig_960	0	0	0	0	0	0	0	0	0	0.739506	1.83012	95.0429	0
contig_961	0.750265	1.77909	1.26304	0	0	3.46419	0.58443	0	0	0.317303	0.785258	118.819	4.08659
contig_962	0.875537	6.89578	3.24866	5.63776	0	3.6576	51.0048	0	0	2.85647	0	0	0
contig_963	155.189	45.7023	60.5954	3.32369	214.809	19.2932	0.878819	211.284	441.56	0	0	0	0
contig_964	0	0	0.725136	0	0	0	0	0	0	0.74386	1.31493	42.6974	0
contig_965	0	0	0.544279	52.3391	0	1.54811	0	0	0	0	0	11.8351	0
contig_966	0.628659	0	1.45141	0	0	0.774054	0.440733	0	0	0	0	83.3441	0
contig_967	0	0	0	0	0	0	0	0	0	0	0	61.6914	1.87917
contig_968	286.102	76.077	50.8327	43.0329	16.9501	35.6298	278.726	118.205	62.3028	165.694	80.3262	5.36046	0
contig_969	0.503653	0	0	0	0	0	0	0	0	0.639015	1.05429	20.9597	0
contig_970	4.78533	2.01565	0	0	0	0	2.35428	0	1.66293	4.04763	0	0	7.52554
contig_971	253.092	603.141	632.607	2110.71	365.733	175.087	10.8928	117.852	101.479	1881.61	0	0	0
contig_972	0	0	1.99988	0	0	1.9392	1.03054	0	0	0	0	1109.72	0
contig_973	9.35684	4.49751	0	0.670515	1.24646	0	4.43229	2.03943	0	5.34757	0	0	0
contig_974	0	0	2.19031	0	81.883	0	0	0	0	1.06994	11.1211	1366.4	0
contig_975	0.380183	1.35228	0.914316	0	0	2.73064	48.5684	0	0	1.1791	0	0	0
contig_976	0	1.13003	0.550114	0	0	0	0	0	0	0.429957	1.33007	75.1716	0
contig_977	0	0	0	0	0	0	0	0	0	0	809.171	0	0.594639
contig_978	28.7107	40.168	38.1142	118.078	6.07978	15.1223	0	13.8924	13.059	9.17422	0	0.758606	85.9065
contig_979	0	0	0	0	0	0	0	0	0	0	0	0	32.9421
contig_980	7.41873	14.5588	6.64446	4.06971	0.630451	16.5366	12.1059	1.5473	1.2668	0	0	0	0
contig_981	2.04682	1.8201	4.43023	17.8074	0	4.13471	5.82952	2.06334	0	0	0	0	0
contig_982	0.384188	0.683264	0	0	0	0.591303	0	0	0	0.974886	1.34036	36.9249	0.478313
contig_983	396.738	370.102	396.005	283.694	28.1939	352.416	543.472	1689.61	850.2	0	0	0	0
contig_984	6.78914	1.82252	2.40291	0	0	1.38007	0	2.58262	1.26866	39.0059	0	0	0
contig_985	1.53757	0	0	0	0	0.591618	0	2.06664	1.692	48.9871	0	0	0
contig_986	9.61882	2.73707	2.03567	0.510073	0	2.96086	1.6484	4.6543	3.81056	9.54623	1.34233	0	0
contig_987	0	0	0	0	0	0	0	0	0	0.325918	1.07544	112.882	0
contig_988	10.669	14.4023	9.27412	0	0	16.8164	0.450586	5.70153	5.51667	19.6795	0	0	0
contig_989	0.773016	0	0	0	0	0	0	0	0	1.85257	0.809069	0	35.3683
contig_990	0.903549	1.14781	1.30379	0	0	1.78798	0	0	0	3.49375	9.7271	13.6849	0.602633
contig_991	8.00502	2.9851	5.96178	3.42335	0	6.35896	6.48706	1.56186	2.55745	161.957	3.78378	0	0
contig_992	11.2419	1.83847	3.54266	0	0	2.58541	0	8.33666	4.69245	19.5642	0	0	0
contig_993	2.58713	2.53062	0	0	0	0	0.604585	0	0	5.90842	0	0	17.514
contig_994	10.8777	14.0486	14.9487	122.92	2.12758	5.5806	27.6896	1.5665	2.13753	0.438133	0	0	0
contig_995	47.5045	24.0067	18.9161	6.36658	6.3974	19.577	6.67291	28.2617	21.853	46.5488	0	0.514419	0
contig_996	6.36162	1.84717	0.936691	2.92598	40.1012	0	2.88226	0	0	0.878517	0	0	0
contig_997	0	0	0.750063	0	0	0	0	0	0	0.659512	0	28.07	0
contig_998	2.21008	1.84967	0	0	0	0	0.45571	0	0	3.40886	0	0	14.567
contig_999	12.4957	4.16683	2.81731	0.862798	0	8.01335	34.0679	5.77341	1.28913	0	0	0	0
contig_1000	6.51081	10.8845	16.1592	0	0	15.0311	0.760753	4.20055	2.5793	5.94768	0	3.99973	0
contig_1001	5.73262	3.93908	3.38399	3.10902	11.345	2.00524	9.134	0	0	1.65303	3.81818	0	0
contig_1002	231.025	331.803	239.674	246.644	121.024	48.1584	260.039	102.514	66.7134	1.21304	2.45621	1.29181	0
contig_1003	5.86769	0	0	0	0	4.21444	0	0	0	134.115	3.54834	0	0
contig_1004	0	0	0	0	0	0	0	0	0	0	0	27.4124	0
contig_1005	9.79544	8.12972	4.14611	1.55832	4.29162	2.81421	5.34121	0	1.72468	7.8435	0	0	0
contig_1006	22.3854	36.7849	41.1794	6.59481	22.7983	36.2666	4.89471	12.1408	12.1007	18.2701	209.906	3.37245	0
contig_1007	0	0	0	0	0	0	0	0	0	0	0	0	1087.19
contig_1008	10.2318	10.0316	5.86778	3.82587	0.862075	1.81704	11.6488	6.87625	3.46444	2.441	0	0	0
contig_1009	0	0	0	0	0	0	0	0	0	0	0	80.0222	0
contig_1010	0	0	0	0	0	0	0	0	0	0	0	42.6785	0
contig_1011	6.82959	6.77383	3.03226	34.9976	4.74725	1.415	3.68308	0	1.30076	8.33185	1.09971	0	0
contig_1012	0	0	0	0	0	0	0	0	0	0	0	0	2907
contig_1013	110.637	108.325	109.91	1.91844	8.21328	201.462	15.8326	77.4477	105.101	260.27	780.427	0	0.859869
contig_1014	0	0	0	0	0	0	0	0	0	0	0	0	318.397
contig_1015	2.23796	1.17062	1.70962	1.22166	0	1.21568	0.769097	0	3.04219	5.01076	5.51137	9.00026	0.983381
contig_1016	59.157	27.8838	28.5172	0	0	100.173	0.923677	29.7508	37.4063	0	0	0	0
contig_1017	5.00729	8.20224	3.23239	2.62036	0	2.4337	20.4776	0	2.17508	2.45206	0	0	0
contig_1018	20.4357	5.393	5.70735	0	0	6.49342	0.770259	11.6958	10.4461	6.80262	0	0	0
contig_1019	0	0	0	0	0	0.609093	0	0	0	0	0.82841	60.3868	0
contig_1020	10.0297	7.04112	7.80755	1.9245	0.867289	13.4056	31.9194	0	1.30702	12.6137	0	0	0
contig_1021	33.4068	19.2563	26.484	0.525154	0.650824	87.1841	0	7.45407	8.71827	10.0518	0	0	0
contig_1022	0	0	0	0	0	0	0.772167	0	0	0.894358	0	98.8742	0
contig_1023	0	0	0	0	0	0	0	0	0	0	0	29.658	0
contig_1024	0	0	0.573728	0	0	0.815935	0.929159	0	0	0	0	35.0626	0
contig_1025	0	0	0	0	0	0	0	0	0	0.336961	36.136	0	0
contig_1026	103.473	90.476	114.041	6.51542	401.765	66.237	5.58729	92.6589	74.5461	1.01116	0	0	0
contig_1027	0.531386	1.41758	0	1.0567	0	2.45356	0.77612	0	0	0	0	44.8857	1.61258
contig_1028	10.8994	21.039	20.7143	0.881072	43.4582	38.8696	1.08717	10.1835	6.58215	0	0	121.43	36.7376
contig_1029	42.5757	15.8537	11.9031	1.2347	1.09297	35.6309	0.466382	18.7772	27.2326	0.67523	0	0	0
contig_1030	27.1646	2.60501	5.57219	0	0	49.1869	0.93354	0	2.19801	0	0	0	0
contig_1031	12.6502	7.10459	5.1879	0	4.15676	20.0847	2.02267	3.22163	2.63761	11.3758	0.836221	9.23579	3.35711
contig_1032	0.532934	0	0	0	0	0	1.86812	0	0	25.4689	0	0	0
contig_1033	1.06661	0.948462	0.769538	0.883763	0	4.10403	7.0103	0	0	0.451091	0.837266	45.0477	1.49391
contig_1034	1.06705	0	0	0	0	0.821149	0	2.15133	1.76134	52.2355	0	0	0
contig_1035	12.1445	12.8167	6.1623	1.94617	1.7541	5.54584	10.9155	1.61439	0	0	0	0	0
contig_1036	3.06948	5.69631	4.81429	1.06155	19.5144	13.3511	6.23744	0	0	0	0	0	0.62307
contig_1037	17.5095	16.8774	22.9511	7.44221	2.19599	19.543	38.8875	2.69478	3.53003	1.35666	0	0	0
contig_1038	0.53546	3.33304	5.79487	114.999	2.63923	1.44222	0	0	0	0.566143	0	0	0
contig_1039	2.68067	9.29656	9.47685	28.075	0	13.2026	0	3.24276	2.65491	0	0	0	0
contig_1040	0	0	0	0	0	0	0	0	0	0	2074.27	0	1.37726
contig_1041	12.3656	5.01985	7.56391	0.890938	0	9.72278	9.2659	1.62592	1.33117	10.6867	0	0	0
contig_1042	63.853	31.3187	32.7816	0.71285	1.1043	55.4483	34.0844	15.7194	6.65679	1.25075	0	1.19876	0
contig_1043	4.03451	14.5896	8.34437	4.81376	34.4685	8.69331	70.0832	1.62683	0	0	0	0.399756	1.88361
contig_1044	23.2722	59.8104	63.6679	14.0887	15.913	34.783	23.7344	10.3061	4.44097	0	0	0	0
contig_1045	4.03621	1.19638	1.35896	0.891812	0	0.828282	2.67245	0	0	0	23.3753	0	0
contig_1046	4.03678	1.91447	2.91246	0	0	1.2426	28.1433	0	0	0.910525	0	0.39998	0
contig_1047	9.96996	35.702	35.9657	3.39364	66.4065	18.6625	3.3059	8.69226	7.11652	1.93731	8.46077	0	0
contig_1048	37.0817	25.1803	27.6294	5.72042	2.21542	4.77332	0	88.0833	81.4638	104.247	0	0	0
contig_1049	6.88374	14.4029	21.2293	0	0	9.3483	0	0	0	10.2751	0	0	0
contig_1050	0	0	0	0	0	0	0	0	0	0	0	32.0973	0
contig_1051	0.947091	1.92499	1.95231	0	0	1.6659	2.05516	0	0	0	0	73.1964	2.02135
contig_1052	0	0	0	0	0	0	0	0	0	0.458216	1.98448	81.3201	0
contig_1053	7.04944	2.16989	1.56493	19.9492	78.6238	1.2519	2.69283	0	0	1.83468	0	0.537297	0
contig_1054	1.08499	0.723604	0.587099	0	0	0.626213	0	0	0	1.26188	1.41949	116.24	0
contig_1055	8.68113	10.6144	15.071	0	17.6056	8.55945	18.5435	1.64085	1.79119	0	0	0	0
contig_1056	0.949633	2.4127	1.17453	0	42.3486	1.25278	0	0	0	0	0	0.403257	0
contig_1057	5.83428	9.65214	8.41865	2.87799	0.891676	2.08826	40.4267	0	2.23962	4.01676	0	0	0
contig_1058	0	0	3.13385	0	0	0	105.788	0	0	0	0	0	0
contig_1059	0	4.10506	2.54697	0.900009	1.33846	0	16.1821	0	0	0	1.98953	0	0
contig_1060	0.407677	0	0	0	0	0	0.476348	0	0	0	0	49.8195	0
contig_1061	0.408892	0	0	0	0	0	0	0	1.34988	0	0	294.271	0.89087
contig_1062	0	0	0.787694	0	0	0	0	0	0	0	0	57.8748	0
contig_1063	134.575	282.874	316.145	151.575	77.2958	149.87	223.561	59.5585	47.8587	439.005	760.942	0	0
contig_1064	296.664	638.347	671.7	1704.63	377.443	626.524	59.9361	141.579	111.386	2247.82	0	0	0
contig_1065	7.82112	14.1536	18.2153	1.45524	0.901742	6.12432	11.7038	0	0	5.45483	0	0	0
contig_1066	4.81966	0.97961	0.993514	0	0	1.90747	0	1.66579	3.63684	4.4261	172.953	0	0
contig_1067	12.812	13.2304	11.9273	2.5569	0	6.14893	0.482909	3.33302	1.8192	0	0	0	0
contig_1068	8.26821	7.84251	2.98268	8.03829	6.11297	1.90883	5.79657	0	0	8.27575	7.21153	3.68661	0
contig_1069	0	0	0	0	0	0	0	0	0	0	0	0	162.783
contig_1070	0	0	0	0	0	0	0	0	0	0	0	0	4690.81
contig_1071	179.614	214.359	137.613	150.575	88.1646	101.42	624.412	24.1045	13.3095	0	0	0	0
contig_1072	2.92028	3.21509	3.81253	0	0	5.13667	0	1.6822	2.75449	6.11641	32.3113	0	0.389543
contig_1073	0.695404	0.989401	0	0	0	1.07029	0.487526	0	0	4.58797	8.73406	16.6746	2.33759
contig_1074	8.62551	6.68039	4.41643	0.922176	10.5143	1.0706	0.812778	2.2439	0	35.5377	0	0	0
contig_1075	22.8291	15.8442	15.8682	1.47634	7.54722	7.07009	0	52.201	34.0066	17.5437	109.853	4.1378	0
contig_1076	44.6903	2.47601	4.21874	0	0	54.8547	0.813368	9.54351	12.8692	0	0	0	0
contig_1077	2.3678	8.1744	4.22057	199.606	0	3.85865	8.29996	0	0	0	0.874673	5.65828	7.15301
contig_1078	0	0	0	0	0	0	0	0	0	0	0	43.353	0
contig_1079	0	0	0	1.10934	0	0	0	0	0	0	0	78.9049	0.390674
contig_1080	6.42471	3.22912	1.61228	0	0	1.28977	2.12152	0	0	7.4426	0	0	0
contig_1081	18.0565	4.7298	3.43359	0	0	34.6845	0.654204	3.38646	3.69675	0	0	0	0
contig_1082	51.9451	22.6598	12.9302	6.68227	2.30038	6.46484	25.1942	14.679	4.16006	0	0	0	0
contig_1083	0	0	0	0	0	0	0	0	0	0	0	0	4060.78
contig_1084	1.12224	0	1.21451	0	0	2.80675	0	0	0	0.474617	0	64.2155	2.7507
contig_1085	10.6613	6.9855	7.28706	3.71942	0	8.85206	1.63909	2.82824	0	149.148	0	171.519	0
contig_1086	0.981958	2.24534	2.42902	0	0	1.94314	0.655637	0	0	0	0	163.736	3.40563
contig_1087	185.45	94.0548	99.5899	6.13705	13.137	162.144	6.72028	83.1502	96.3262	97.1779	952.877	0	0.654929
contig_1088	0	0	0	0	0	0	0	0	0	0	0	991.032	0
contig_1089	0	0	0	0	0	0	0	0	0	0	0	84.7785	0
contig_1090	1.26882	5.76673	4.47543	47.4725	0	1.30189	0	0	0	1.90795	0	0	0
contig_1091	17.0761	12.2983	9.57099	6.36112	0	21.0689	49.7989	1.70717	2.32949	18.741	395.56	0	0
contig_1092	19.2043	8.03626	12.4292	0	0	19.9946	13.0345	10.249	5.59405	36.3096	2.66029	0	1.05482
contig_1093	0	0	1.22327	32.0304	0	1.30476	0	0	0	0	1.77457	0	0
contig_1094	10.7476	5.53307	1.63246	0	1.85873	0.652958	4.95711	1.71069	0	6.33962	2.36819	0	0
contig_1095	6.24622	32.5686	41.7878	0	9.32938	2.18489	0	5.15179	0	0.840526	0	0	0
contig_1096	5.6809	3.78873	3.27893	5.83673	1.16669	1.31152	11.2843	0	0	15.7368	0	0	0
contig_1097	0	0	0	0	0	0	0	0	0	0	0	313.996	0
contig_1098	4.55011	6.32203	2.66729	2.26206	6.07397	0.656536	8.97169	0	0	12.2676	0.892935	0	0
contig_1099	7.39502	6.32296	9.23429	0	0	18.8235	1.16317	5.73439	3.75588	20.9302	0	0	0
contig_1100	0	140.915	122.352	61.9672	3.51202	315.4	2414.43	39.0748	21.6412	0	0	0	0
contig_1101	0	0	0	0	0	0	0.666247	0	0	0	0	68.927	0
contig_1102	1.28543	2.7941	4.12183	10.9821	3.05054	0.659466	0	0	0	0	0	0	16.1369
contig_1103	0	0	0.82498	0	111.075	0.659956	0	0	0	0	0	0	0.400386
contig_1104	23.7302	28.4745	33.2104	4.35885	2.1138	26.1822	57.2922	20.7514	12.2702	0	0	0	0
contig_1105	217.035	362.086	399.409	111.262	1378.87	587.976	175.411	200.05	114.224	0	0	0	0
contig_1106	10.7247	2.54312	2.47605	0	0	0	0	2.30639	0	29.754	0	0	0
contig_1107	60.6391	10.174	15.684	0	0	10.5656	0	40.3679	44.8535	170.204	0	0.708533	0
contig_1108	19.1642	25.1806	28.066	3.98159	13.1584	22.0117	2.84083	1.73005	1.41643	1.45163	0	242.035	0
contig_1109	8.72792	3.05356	0	0	1.17538	0.660645	13.2074	0	0	3.38866	1.19803	0	0
contig_1110	0	5.59904	3.30385	1.13828	0.940446	0	18.0584	0	0	0	2.39642	0	0
contig_1111	32.3507	12.9835	17.557	0	3.05736	2.86407	0	278.21	249.987	0	0	0	0
contig_1112	9.1722	10.9599	17.3711	0.569988	0	8.82306	10.5498	8.66834	7.09693	0	0	0	0
contig_1113	0	0	1.03446	0	0	0	0.670126	0	0	0	0	55.1218	1.07104
contig_1114	67.9823	52.7999	50.4967	34.0347	43.3574	17.6593	58.8212	30.0727	22.7272	1.33444	7.20537	12.2214	0
contig_1115	6.74187	1.27555	3.51874	0	0	5.9609	29.4988	9.25451	26.519	5.21723	0	0	0
contig_1116	12.6268	7.91077	2.6916	0.760892	0.707232	2.65008	17.4363	2.31432	0	45.2699	0	0	0
contig_1117	0	0	2.27751	0	0	19.4339	205.38	0	0	0	0	0.426518	0
contig_1118	117.908	23.4982	17.4075	2.85591	6.84271	29.1771	38.0922	291.866	185.381	4.25166	2.10439	0	0
contig_1119	0	0	0	0	0	0	0	0	0	0	0	23.6537	0
contig_1120	26.0412	3.32637	1.66084	0	0	0	1.51298	2.9007	4.27475	0.365083	0	0	0
contig_1121	4.89391	8.44765	8.51562	0	62.9053	9.08295	0	1.7412	0	0	0	0	0
contig_1122	0	159.953	180.525	0.764318	0	114.91	48.8394	3.48711	7.13742	0	0	0	0
contig_1123	4.04179	10.7823	12.2892	0	0	14.6631	0	1.74618	0	0	0	0	0
contig_1124	6.49867	10.0166	16.8792	0.765813	0	11.7802	0	4.07625	2.86055	0	0	0	0
contig_1125	0.433375	1.02765	1.45914	0	0	1.33401	1.68792	0	0	0	0.907175	406.217	3.50708
contig_1126	0	0	0	0	0	0	0	0	0	0	0	30.6401	0
contig_1127	19.4041	19.315	27.5815	15.5498	8.56485	27.6361	68.5256	5.83902	5.25857	6.61411	0.909364	0	0
contig_1128	3.33056	3.60547	5.64168	0.767892	0	1.11436	2.19959	0	0	18.0051	14.8529	0	0
contig_1129	9.27463	5.15456	5.64593	0	0	4.68384	0.50798	0	1.43524	15.6897	0	0	0
contig_1130	13.9414	0	2.72417	0	0	36.209	0.848427	2.9279	1.43828	0	0	0	0
contig_1131	0	0	0	0	0	0	0	0	0	0	0	165.095	0
contig_1132	2.76174	2.06807	3.77535	0	0	6.26402	0	1.75834	2.87917	0	0	0	20.3587
contig_1133	3.78553	1.55364	2.73119	0	0	2.24088	12.5891	0	0	3.69457	0.914328	0	0
contig_1134	10.4926	38.8763	20.818	14.2965	5.7463	7.85023	51.5941	0	0	4.68404	0	0	0
contig_1135	6.12437	4.66799	5.47068	0	0	7.63057	1.53343	1.76394	0	0	0	5.92379	0
contig_1136	19.108	20.7529	31.7817	0	0.718942	19.9802	4.94255	2.35264	2.40769	0	0	9.53876	0
contig_1137	2.04301	0.778589	0	1.74115	0	0.673797	4.26276	0	0	0	20.4665	0	0
contig_1138	25.5493	8.04909	0.632	3.48388	0	1.12351	10.7471	0	0	0.864425	0	0	0
contig_1139	43.3739	15.0642	18.5443	6.77628	0	34.165	80.0302	8.24426	13.9816	92.7686	0	0.723512	0
contig_1140	36.2455	157.254	130.963	18.988	9.12462	113.82	42.5217	14.7331	9.64981	24.4769	0	0	0
contig_1141	34.6484	0.780012	1.26573	0	0	4.50019	0	3.53702	5.30901	0	0	0	0
contig_1142	0.586212	0	0	0	0	0	0	0	0	39.7913	0	0	0
contig_1143	0	0	0	0	0	0	0.685061	0	0	0	0.920469	17.2827	0
contig_1144	1.17404	0	0	0	0	0	0	0	0	43.6941	0	0	0
contig_1145	30.5296	10.7025	1.48256	2.91877	0	0.903615	18.3506	1.77554	0	1.86225	0	0	0
contig_1146	0	0	0	0	0	0	0	0	0	0	0	16.7478	0
contig_1147	1.91102	2.0915	1.27271	1.55906	0.966074	0.904998	0	0	0	0	24.925	0	0
contig_1148	49.2833	104.132	124.184	15.9926	4.35066	155.779	9.11044	34.406	41.7676	41.3125	0	0	1.23631
contig_1149	2.80592	2.10115	0.63929	0	0	2.27294	4.14134	0	0	0	19.4755	0	0
contig_1150	0.738627	3.94086	1.27897	0	0	0	0	2.97835	2.43843	34.7367	0	0	0
contig_1151	54.3964	9.46389	11.0913	1.17577	0	7.50761	0.518146	48.279	33.1831	0	0	0	0
contig_1152	10.3519	5.26014	3.84106	19.9974	0	13.6565	21.945	0	0	0	0	0	0
contig_1153	1.18326	1.57829	0.640274	32.942	0	0.682931	1.72822	0	0	0.500424	0.928834	23.1553	3.03838
contig_1154	7.8403	8.41882	8.96522	1.96113	4.86088	3.64286	11.408	1.78949	0	1.87688	3.09659	0	0.414388
contig_1155	0	0.789508	0	0	0	0	0	0	0	0	0	44.7192	0
contig_1156	11.3941	12.369	7.68685	1.37322	11.4266	6.60472	22.4772	1.79004	0	14.519	4.02681	0	0
contig_1157	0.591994	0	1.49489	0	0	1.13892	1.03757	2.38709	0	2.2533	5.26664	23.0229	0.414579
contig_1158	0	0.789751	0	0	0	1.1391	0	0	0	1.00162	7.4364	24.9331	0.691072
contig_1159	0	0.789873	0.640867	0.588794	0	0	0	0	0	0.876553	4.02867	27.5774	0.414707
contig_1160	45.4706	65.3264	45.0952	30.6315	79.0867	28.039	124.085	4.18063	3.42276	0	0	0	0
contig_1161	8.60647	4.75022	6.85176	0.590159	1.46277	23.5234	27.0477	0	3.91898	0	20.5007	29.9937	0
contig_1162	4.00646	1.58341	1.2847	0	3.16934	5.93794	0.693531	0	1.46962	12.4257	0.931849	0	0
contig_1163	168.716	306.389	322.461	676.912	396.898	392.133	256.26	71.2024	54.3758	0	0	0	0
contig_1164	0	0	0	0	0	0	0	0	0	0	0	0	62.9142
contig_1165	0	0	0	0	0	0	0	0	0	0	0	104.88	0
contig_1166	7.27548	10.5626	5.142	0	0	1.37114	7.11309	0	0	2.63738	0	0	0
contig_1167	7.86939	5.54536	7.07025	6.49576	2.43946	6.17014	32.7896	0	2.45088	5.40036	0	0	0
contig_1168	8.02159	10.3033	10.5031	3.54479	0	8.68793	46.1697	0	0	90.9692	0	0	0
contig_1169	1.93142	1.05691	1.28629	0.984815	0	0	3.64554	0	0	0	37.9421	0	0
contig_1170	113.904	20.6545	25.7817	0.789563	0	28.6452	0	74.4472	121.903	171.405	0	0	0
contig_1171	10.7353	0	1.29089	0	0	0	0	4.20854	2.95338	6.1797	0	0.590943	279.282
contig_1172	2.38674	0.795886	0	0	0	0	0	0	0	3.65908	0	0	19.5003
contig_1173	1.6419	8.22927	7.53838	29.4844	0	4.59463	11.5109	0	0	0	0	0	0
contig_1174	1.19467	0	0	0	0	0	1.74488	0	0	31.8307	0	0	0
contig_1175	29.437	25.7777	23.2866	5.34862	17.1852	9.42925	30.0307	15.0632	9.37275	3.91812	49.1083	33.461	0
contig_1176	123.296	52.6266	43.9927	10.1045	2.70095	43.9333	1.57162	65.686	71.54	79.3859	0	0.592323	1.95367
contig_1177	412.909	208.977	254.978	187.884	236.529	110.443	194.242	119.357	105.616	259.476	245.656	0	0
contig_1178	8.97537	0	1.72682	0	0	0	0	1.80956	1.48152	24.4201	0	0	0
contig_1179	5.83399	4.78871	1.51096	0	0	2.53256	13.4586	0	0	0.379587	0	0	0
contig_1180	0	0	0	0	0	2.7671	77.2014	3.02064	0	0	0	0	0
contig_1181	0.599385	2.93145	2.59467	18.8721	0	0.922511	11.7308	0	0	0	0	0	0
contig_1182	129.767	119.124	131.896	26.8182	6.40099	198.801	7.87893	88.2165	81.1289	424.726	0	0	0
contig_1183	0.900623	2.40259	2.59913	0	0	2.07922	3.85854	0	0	3.1741	12.8826	0	0
contig_1184	173.07	59.5308	83.3888	0.596986	31.5668	167.493	1.5785	63.5524	56.4915	0	0	0	0
contig_1185	0	69.4081	69.7434	1.59196	2.95938	439.87	1425.91	27.2368	27.2547	0	0	0	0
contig_1186	6.15811	1.06848	2.1673	0	0	3.6987	0	0	0	30.1093	0	0	0
contig_1187	6.77055	17.6604	16.9341	29.5205	0.98878	11.5784	11.0754	0	0	2.54525	0	0	0
contig_1188	15.6647	0	0.869367	0	0	7.41829	0	1.82205	0	39.2399	0	0	0
contig_1189	0	0	0	0	0	0	0	0	0	4.84813	0	44.3876	0
contig_1190	0	0	0	0	0	0	0	0	0	1.02162	1.89622	26.3286	0
contig_1191	8.45738	6.4462	6.53769	1.2013	1.48877	3.02174	5.99978	0	0	0	0	0	0
contig_1192	0	0	0	0	0	0	0	0	0	0	0	34.8664	0
contig_1193	28.7489	12.9168	14.4101	23.4696	0	12.8085	15.735	8.54176	9.49091	0.383953	0	0	0
contig_1194	0	0	1.52907	0	0	1.86393	47.4042	0	0	0	0	0	0
contig_1195	147.772	35.005	52.215	0	66.6661	45.2074	0	26.8625	42.4861	644.039	0	0	0
contig_1196	0.455006	0	0	0	0	0	0	0	0	0.51315	1.90491	67.6257	0
contig_1197	0	2.96945	6.35173	0	0	17.0541	23.0564	0	0	0	0	1.35358	0
contig_1198	258.648	305.584	238.3	162.593	170.578	102.091	475.316	489.644	405.892	0	0	4.06075	0
contig_1199	0	0	0	0	0	0	0	0	0	0	2056.71	0	1.41755
contig_1200	12.6124	3.78349	8.55145	0	0	34.1459	0.887766	2.45093	3.51159	0	0	0	0
contig_1201	0	0	0	0	0	0	0	0	0	0	0	623.489	0
contig_1202	2.29095	1.62975	0.661152	0	0	1.17533	3.21223	0	0	3.61719	7.03355	81.5675	0
contig_1203	3.81886	3.26002	0.881676	0	0	0.940415	1.2494	0	0	0	28.4584	0	0
contig_1204	3.20835	6.79278	14.1091	2.02541	0	10.8165	5.89096	0	0	0	0	0	0
contig_1205	6.57367	2.99073	0.882378	2.83738	0	1.17645	7.50235	1.84932	2.01876	17.586	0	0	0
contig_1206	51.5274	50.3066	43.0228	55.9459	27.1307	23.7682	93.7944	15.4134	9.59066	0	0	0	0
contig_1207	0	0	0	0	0	0	0	0	0	0	0	24.5664	0
contig_1208	0.765233	2.72188	3.31261	0	0	0	0	0	0	0	0	0	134.618
contig_1209	7.20008	1.63469	1.76842	0	0	2.12201	1.61098	0	0	83.5772	0	0	1.71652
contig_1210	15.7991	0.818389	3.98402	0	0	28.5657	1.07536	2.47403	2.02554	0	0	0	0
contig_1211	0.613556	4.36474	0.885338	0	0	5.19377	4.83912	0	0	0	0.963258	16.5662	1.00258
contig_1212	109.997	177.073	195.691	124.267	101.073	148.518	182.123	54.4374	72.4245	1.68692	0	0	0
contig_1213	0	0.818782	0.885762	0	0	0.70858	0	0	0	2.98551	3.53364	13.533	0.716475
contig_1214	122.349	461.668	506.375	328.47	112.487	591.381	1695.58	83.5653	48.1449	401.615	1265.13	0	0
contig_1215	13.8426	6.2914	5.32649	0	0	10.4158	7.18859	7.4423	8.12421	11.9688	0	0	0
contig_1216	11.3872	11.2205	5.10701	0.612006	32.6138	2.36837	5.39403	4.96392	2.54004	0	0	0.609884	0
contig_1217	0	0	0	0	0	0	0	0	0	0.390538	0	0	143.421
contig_1218	1.38715	0	0	0	0	0	0	0	0	29.9845	0	0	0
contig_1219	14.495	13.7121	8.67779	4.49741	0	3.08531	24.3238	0	0	15.5212	3.22787	0	0
contig_1220	0	0.823785	0.668381	0	0	0.950547	0	0	0	4.17913	8.72647	15.2986	1.44171
contig_1221	4.78871	2.74727	0.668704	0	0.761389	1.66426	21.4789	0	0	0	0	0	0
contig_1222	0	0	0	0	0	0	0	0	0	0	0	0	1863.11
contig_1223	4.48843	10.7351	8.93329	4.3089	0	5.00244	0.542533	1.87227	0	10.7349	5.83171	105.049	28.7593
contig_1224	1.70388	2.75481	1.7881	0.821405	0	2.14563	0	0	1.5341	0	0	21.1802	0
contig_1225	13.9431	15.4294	12.5187	14.9931	3.30893	7.3917	20.6362	0	0	13.7592	0.972893	0	0
contig_1226	27.2709	26.4547	26.6066	17.2551	7.89181	68.6823	91.9728	19.9935	21.4843	1.83486	0	0	0
contig_1227	8.99135	42.734	55.9232	9.04275	1604.09	36.028	4.34727	6.25098	9.21204	7.73638	349.17	68.6607	0
contig_1228	6.20795	2.20812	0.671838	0.822998	0	0	12.8752	0	0	2.62547	0.974623	0	0
contig_1229	2.94925	6.62543	12.543	1.64626	1.53016	1.91123	1.63234	0	1.53732	0	0	0	0
contig_1230	1.86419	1.93398	2.01747	0	0	3.82556	4.71945	0	0	39.1575	0	0	0
contig_1231	0	0	0	0	0	0	0	104.611	120.008	0.394203	0	0	293.45
contig_1232	9.1894	6.925	1.12373	0	0	0.719154	16.7429	0	0	3.16181	0	0.462977	0
contig_1233	3.27505	4.1604	6.30104	0	0	5.52068	30.0671	0	0	0	0.979372	2.3179	0
contig_1234	0	0	0	0	0	1.68048	0	0	0	1.71515	3.2651	13.2914	0
contig_1235	2.65166	1.94184	0.675221	0	0	1.44041	2.0048	0	0	2.11095	0	12.3641	0
contig_1236	0	0	0	0	0	0.72126	0.547564	0	0	0	0	25.8479	0.437578
contig_1237	0	0	0	0	0	0	0	0	0	0	0	641.766	0
contig_1238	22.0433	16.6822	16.0167	0	0	27.1896	4.20141	7.56468	3.61279	4.76047	26.5076	0	18.6852
contig_1239	41.1565	18.925	15.3549	0	2.05684	93.4502	0	5.04805	6.71603	10.7215	0	0	0.584483
contig_1240	2.66378	2.50805	5.65255	97.0101	0	1.20583	4.3941	0	0	0	0	0	1.02418
contig_1241	0	0	0	0	0	0	0	0	0	0	0	0	805.942
contig_1242	47.3986	37.6823	35.3296	0	0	49.5197	1.65048	7.59436	8.80833	0	0	0	0
contig_1243	15.3886	27.368	31.0418	5.41247	10.3195	71.0534	0.917383	12.6635	13.4782	0.929734	6.24529	16.8035	39.0016
contig_1244	0	0	0	0	0	0	0	0	0	0	0	29.4398	0
contig_1245	2.20233	5.3156	6.35575	0.625642	0	5.08439	59.0021	0	0	0	0	4.52017	0
contig_1246	20.4535	6.15591	10.4433	72.7949	11.1153	14.5292	27.3918	4.44093	4.15529	0	0	0	0
contig_1247	4.25641	2.52329	1.59233	0	0	0	18.9725	0	0	4.53364	0	0	0
contig_1248	7.09635	2.24366	1.59285	0	0	2.18439	11.0556	0	0	3.20127	0	0	0
contig_1249	26.1905	68.1848	73.3073	94.7513	1.03687	43.7094	13.642	25.4476	18.751	0	0	0	0
contig_1250	0	0	0	0	0	0	0	0	0	0	0.99096	29.2383	0
contig_1251	1.42067	3.36881	1.8222	130.164	0.778036	0.971798	3.31995	0	0	0.534071	0	33.3145	3.24267
contig_1252	2.68437	4.2124	2.50635	0	1.29715	9.47815	67.5279	0	0	0	0	0	0
contig_1253	1.89672	0	0.912299	0	0	2.18943	0.738739	0	0	38.5038	0	0	0
contig_1254	11.5555	0	2.74096	0	0	0	0	7.02117	7.31611	29.0546	0	0	0
contig_1255	9.18562	0	0	0	12.2294	0	4.62625	0	0	0.937708	0	0	0
contig_1256	25.6776	19.7325	27.6745	1.47092	0	30.0061	3.33365	5.11305	3.66288	2.81544	0	32.9808	0
contig_1257	1.42747	2.82079	1.60206	12.4059	0.781763	1.95291	8.52496	0	0	1.20742	8.6323	0	0
contig_1258	0	1.1285	0	0	0	0.732461	1.29749	0	0	0	0	53.2845	0.740622
contig_1259	255.56	247.988	240.349	176.656	188.436	89.6044	200.926	539.872	281.751	0.939257	0	0.785907	0
contig_1260	0	1.98044	1.83639	0	0	8.07976	43.8672	0	2.10071	0	0	0	0
contig_1261	0	1.13206	3.44437	0	0	11.2664	135.364	0	0	0	0	0	0
contig_1262	0	0	0	0	0	0	0	0	0	0	0	29.505	0
contig_1263	0	0	0	0	0	0	0	0	0	0	0	0	34.0725
contig_1264	10.3609	2.55135	5.29013	0	0	15.2104	1.30374	3.21369	2.63111	0	0	0	0
contig_1265	0	0	0.920175	0	0	1.22685	0.931396	0	0	0	0	41.3866	0.446587
contig_1266	72.8691	52.1783	60.2815	7.18716	3.92959	53.7449	26.456	19.2886	5.79037	31.0202	0	141.717	0
contig_1267	0.957183	1.70232	1.84157	0	0	5.64726	0	0	0	1.0795	0	0	931.752
contig_1268	10.8499	3.4052	3.91399	1.48069	0	3.43803	2.98294	2.57352	0	3.77888	0	0	0
contig_1269	0	0	0	0	0	0	0	0	0	0	0	18.5465	0
contig_1270	22.405	19.6386	27.7111	0.848648	27.345	33.9908	0	14.1968	18.4915	0.406094	0	0.634279	25.2542
contig_1271	1.121	1.99365	2.77296	0	0	0.985899	2.0583	0	0	0.406365	3.35223	381.932	11.0654
contig_1272	11.5322	5.12739	4.16013	9.34292	2.63152	2.46516	9.54461	0	0	0	0	0.79351	0
contig_1273	857.369	1101.72	1271.59	24.6354	70.5366	1488.71	31.4463	1546.42	1437.43	3650.11	0	0	0
contig_1274	0	0	0	0	0	0	0	0	0	0	0	23.6545	0
contig_1275	5.93022	1.14018	1.85018	0	0	0.740041	10.6746	0	0	1.22011	0	6.66994	0
contig_1276	0	0	0	20.6416	0	0	12.3787	0	0	0	0	10.02	1.34894
contig_1277	2.24799	5.99696	7.18264	1.27723	0	4.44842	20.4504	0	0	13.9892	0	0	0
contig_1278	131.961	320.445	382.686	41.5517	49.6465	58.877	1.50246	519.143	844.758	72.8713	0	0	0
contig_1279	15.9125	8.57569	8.58144	0	3.43301	2.22644	0	12.9624	19.1026	0	0	0	0
contig_1280	0	0	0	0	0	0	0	0	0	0	0	0	1212.9
contig_1281	16.1029	4.58214	6.50604	34.5835	1.58739	10.1614	12.4181	18.8301	9.03729	0	0	0	0
contig_1282	17.233	16.0402	25.5637	8.32706	464.389	11.6504	0.564555	12.9885	5.84864	10.6257	161.488	0	0
contig_1283	0	0	0	0	0	0	0	0	0	0	2505.24	0	1.65535
contig_1284	2.90144	4.30008	2.09333	1.28216	2.64831	1.48853	8.28709	0	0	0	0	0	0
contig_1285	0	0	0	0	0	0	0	0	0	0	0	0	4776.73
contig_1286	56.1133	226.834	312.942	48.5247	11.6565	74.6997	2.07247	37.0606	44.7149	34.5061	0	0	2.86068
contig_1287	10.1687	3.73175	1.86324	1.0699	6.89486	2.98106	52.807	0	0	21.0249	3.04084	0	0
contig_1288	0	2.00974	1.39767	0	0	0	0	0	0	0	44.2686	0	0
contig_1289	0.807582	6.60677	6.29268	16.7017	0	8.45203	4.9068	0	0	0	0	0	0
contig_1290	1.13061	1.149	0	0	0	1.24295	2.83085	0	0	2.73234	16.5668	9.44217	0
contig_1291	0.647045	1.15075	1.63391	0	0	0.995864	0	0	0	0.820945	7.78806	35.1012	0
contig_1292	16.508	0	0	0	0	2.49092	0	0	0	39.4253	0	0	0
contig_1293	6.96865	7.20551	3.97543	0	0	4.48971	35.221	0	0	5.62021	0	0	0
contig_1294	0.648355	1.15308	0.935553	0	0	2.4947	10.9847	0	0	1.78232	9.50033	27.9451	1.05945
contig_1295	8.43717	2.59705	1.873	1.07551	0	3.74585	46.4481	0	0	9.46959	0	0	0
contig_1296	15.4428	11.853	6.80228	6.89608	17.0926	6.25471	29.8201	0	0	24.4743	2.72219	0	0
contig_1297	8.45861	0.867884	3.28608	0.862594	0	3.50501	7.03244	0	0	582.14	14.9822	0	0
contig_1298	186.641	74.0845	57.0564	10.3546	0	115.204	375.127	27.5577	12.8926	0	0	46.1118	0
contig_1299	40.538	16.5038	27.4856	0	7.48945	35.581	0	3.28235	9.67436	8.40005	0	0	0
contig_1300	0.977152	2.60674	0.704997	0	0	1.00262	15.7942	0	0	5.09684	1.36363	0	0
contig_1301	99.0348	141.078	160.061	15.7637	40.6777	339.445	56.9068	61.7395	51.0851	0	0	0	0
contig_1302	24.2783	16.5178	17.6339	4.10427	1.33854	3.76174	5.14049	8.54134	5.91712	48.1001	0	774.794	0
contig_1303	12.07	4.64129	2.35358	1.29741	13.399	2.25934	7.6233	0	0	21.6602	0	0	0
contig_1304	7.01959	4.35491	4.47561	19.4776	5.63236	3.26627	18.8837	2.63302	2.1557	5.24705	0	0	0
contig_1305	9.30662	3.48452	4.24077	1.73164	0	9.29789	14.3083	1.9751	0	16.5725	0	0	0
contig_1306	18.9527	9.00781	7.07276	4.54865	0	7.2925	37.0359	1.97645	0	20.5915	4.44614	0	0
contig_1307	29.4494	27.9332	17.4699	52.4892	6.98885	11.0796	55.2473	11.8748	8.64192	0	0	0	0
contig_1308	0.491326	0	0	0	0	0.756198	0	0	1.62202	0.415583	0	37.4855	0
contig_1309	0	0	0	0	0	0	0	0	0	0	0	0	35.0377
contig_1310	6.71937	4.66347	8.51339	0	0	1.76567	25.6601	0	0	0	0	0	0
contig_1311	17.928	21.9387	13.0534	10.6844	0	24.302	39.5895	5.96895	3.80092	1.25209	0	0	0
contig_1312	2.79706	4.09662	6.17279	18.3224	0	6.83727	0	0	0	0	0	0	0
contig_1313	0	0	0	0	0	0	0	0	0	0	0	210.466	0
contig_1314	70.7613	44.1926	47.0162	38.8327	3.51479	60.0263	28.6499	25.8787	18.4711	6.40286	0	29.1866	0
contig_1315	7.24069	6.43865	1.89965	0	0	0.759826	16.1516	0	0	19.2086	0	0	0
contig_1316	46.6028	105.725	122.611	111.775	52.4874	52.9709	25.2061	23.9045	15.2219	0	0	0	0
contig_1317	13.6797	1.46559	5.46992	0	0	29.4253	1.15547	2.65833	1.63232	0	0	0	0
contig_1318	6.26514	9.08978	2.37904	5.46434	4.60494	2.03003	6.93519	0	0	11.4353	1.72562	0	0
contig_1319	7.25686	7.33299	5.71166	1.96784	11.6518	4.56914	32.1826	2.66016	0	0.976524	0	0	0
contig_1320	6.76672	7.92507	8.57338	2.18799	0.813474	5.08031	31.4334	0	0	13.1223	4.14575	0	0
contig_1321	8.09262	0	2.14482	13.7938	0	1.77933	4.82439	0	0	0.977867	0	0	0
contig_1322	0	0	0	0	0	0	0	0	0	0	0	33.593	0
contig_1323	19.5186	4.1185	4.29629	0	0	3.05501	5.41169	20.0096	12.5597	0	0	0	0
contig_1324	2.812	1.76507	1.67078	0	0	4.07335	1.73947	0	0	6.85568	46.3979	0	1.54453
contig_1325	1.82047	2.35464	1.91045	0	32.9006	10.9528	0	0	0	0	0	0	0
contig_1326	48.5409	42.7221	40.4	2.19629	1.36094	48.7011	17.2282	10.0203	9.84461	40.0769	0	0	0
contig_1327	1.82361	6.48645	2.39219	0	0	9.44076	3.68046	0	0	0.560904	2.42921	118.763	4.79878
contig_1328	831.545	343.841	380.902	393.916	98.3445	263.621	1087.09	1452.87	1693.09	7.01251	0	0	0
contig_1329	1.32925	3.54602	4.55538	5.06634	0	1.02292	0	0	0	8.01086	4.52154	2.63414	54.7671
contig_1330	39.2196	80.686	78.8936	140.56	105.392	58.3165	35.5345	36.1856	21.3964	0	0	0	0
contig_1331	13.4703	3.54909	3.11954	0	0	10.75	0.582937	4.02341	6.58808	28.8359	0	0	0
contig_1332	6.67395	5.63795	5.29664	0.884777	11.7874	1.02718	14.4266	2.01834	0	0.56451	1.04778	0	0
contig_1333	13.6887	9.50045	22.6429	0	0	1.79851	0	8.75072	11.5732	0	0	0	0
contig_1334	0	0	0	0	0	0.771595	1.75733	0	0	0	6.99616	21.5253	0
contig_1335	1.33968	1.48911	2.41638	0	0	1.28868	32.4809	0	0	5.94906	2.45378	0	0
contig_1336	7.03822	0.894087	0.967228	0	0	0.77375	0.783218	2.70287	3.31933	22.5372	0	0	0
contig_1337	5.6996	14.6085	12.0946	1.33342	2.47877	5.16013	13.7111	4.73167	3.32049	0	0	0	0
contig_1338	38.4153	18.1988	19.6069	2.00153	30.8684	13.6839	49.0024	8.1171	7.75323	0	0	0	0
contig_1339	0	0	0	0	0	0	0	0	0	0	0	141.948	0
contig_1340	2.68451	3.58072	3.87364	0	3.03225	5.16464	28.2303	0	0	2.5545	0	0	0
contig_1341	73.4884	22.3795	26.1471	1.33459	3.58357	14.2028	19.4083	28.4148	8.86238	17.1719	0	0	0
contig_1342	0	0	0	0	0	0	0	0	0	0	0	0	1380.26
contig_1343	1.84786	5.37766	2.18159	0	1.10399	5.42952	25.9095	0	0	0	0	0	0
contig_1344	0.84023	0	0	0	0	0	1.76717	0	0	31.1287	0	0	0
contig_1345	21.5136	57.0929	64.027	16.2659	81.738	101.404	5.30245	29.82	23.8593	147.567	663.549	0	18.9897
contig_1346	0	0	0	0	0	0	0	0	0	0	0	49.7321	0
contig_1347	84.9479	24.8797	19.6998	4.24548	3.59993	23.0875	76.4122	15.6315	8.3464	0	0	0	0
contig_1348	742.114	380.389	349.003	269.029	238.426	108.693	305.255	523.316	560.878	4.27693	0	0	0
contig_1349	0	0	0	0	0	1.29728	1.18184	0	0	1.99625	4.23455	24.2198	0
contig_1350	126.118	191.611	185.146	17.6584	42.9373	345.397	22.6559	89.7428	69.5778	82.7163	0	0	0
contig_1351	17.5412	16.1982	17.7666	0	11.9158	3.37471	5.91231	0	0	0	0	0	0
contig_1352	29.8748	13.2078	8.52424	0	3.32768	71.9578	0	4.08352	2.78605	0.428294	0	0	0
contig_1353	0	0	0	0	0	0	0	0	0	0	0	49.0181	0
contig_1354	0	0	0.731807	0	0	0	0	0	0	0	0	44.0534	0
contig_1355	1.52173	18.343	12.4429	0	0.833385	8.84792	3.55613	0	0	0	0	0	0
contig_1356	9.64105	67.6825	94.2089	28.0292	4.44629	43.7345	6.91713	2.7281	0	0	0	0	157.935
contig_1357	0	0	0	0	0	0	0	0	0	1.00147	0	1600.33	0
contig_1358	0	0	0	0	0	0	0	0	0	0	0	59.9464	0
contig_1359	0	1.80965	0.978844	1.12414	0	1.30507	0.594468	0	0	0	0	60.997	0
contig_1360	1.86647	1.20707	0.979363	0	0	1.04461	2.37913	0	0	0.574086	0	3.53062	38.9756
contig_1361	0	0.905464	0	0	0	0	0	0	0	0	0	192.033	0
contig_1362	7.46852	2.11312	2.44927	0	0	4.17992	28.5597	0	0	1.86644	3.55312	0	0
contig_1363	6.79077	9.96363	0.979883	1.3504	0.836774	2.09033	2.18203	0	9.52783	3.73354	0	0	0
contig_1364	24.4597	23.5629	28.6768	2.47704	74.5124	74.5075	0	9.58889	11.7759	52.7283	0	0	0
contig_1365	47.4747	29.0519	31.4285	2.25584	3.91394	26.4512	0.994116	22.6424	17.4143	0	0	0	0
contig_1366	0.681366	0	0	0.903298	0	1.31086	3.78166	0	0	5.04286	8.91431	4.72587	0
contig_1367	0	0	0	0	0	1.04906	1.19463	0	0	2.30613	3.56699	21.274	0
contig_1368	6.13882	14.2536	19.9307	1.58246	0	8.92334	2.59021	2.06279	3.94064	0	0	0	1.43303
contig_1369	6.31832	2.7333	1.72486	0.67916	39.2786	1.57695	16.9601	0	0	0	0	0	0
contig_1370	0	0	1.72516	0	0	0	0	0	0	29.1822	1.07257	0	0
contig_1371	0	0	1.23292	0	0	1.05205	0.79869	0	0	0	0	285.984	0
contig_1372	0.68367	1.51985	1.23314	0	0	0.789175	0	0	0	0	0	73.3293	0.797968
contig_1373	8.7199	2.12855	3.94745	0	39.6085	1.84206	0	4.82603	2.82226	0	0	0	0
contig_1374	0	0	0	0	0	0	0	0	0	0	0	0	1324.3
contig_1375	7.35993	7.00129	13.0899	25.8679	2.53091	6.32241	3.59987	0	0	3.4746	0	1712.21	0
contig_1376	7.19904	2.74355	1.73132	0	0	3.16572	7.61058	0	0	54.6582	0	2.20786	0
contig_1377	6.85867	7.01379	5.69067	0	0	10.0284	19.4339	0	0	105.149	29.4321	77.1329	0
contig_1378	13.7223	0	0	0	0	11.6159	0	0	2.26507	0	0	0	0
contig_1379	12.1785	10.0669	8.4153	2.50137	0	7.91995	78.1644	0	0	11.0265	0	0	0
contig_1380	26.7919	11.6067	10.6562	0	0	7.13688	0	43.6285	35.7195	0	0	0	0
contig_1381	6.01208	13.7472	17.3504	5.69308	1.41109	2.37938	2.80992	0	3.96954	2.1794	0	0	0
contig_1382	0	0	0	0	0	0	0	0	0	0.581381	3.59699	9.53462	0
contig_1383	18.3896	20.7847	22.0716	28.025	8.47108	27.2454	13.6555	26.3344	15.8867	3.19817	1.43905	0	0
contig_1384	1.37542	0	0	0	245.467	0	0	0	0	0	0	0	0
contig_1385	2.92381	4.89402	1.24087	13.2245	0	0.794123	33.3593	0	0	6.40091	0	0	0
contig_1386	0.515967	0	0	0	0	0	0	0	0	0	0	19.768	2.24832
contig_1387	1.20392	0	0	0	0	0	1.40672	0	0	32.15	0	0	0
contig_1388	15.6622	12.856	15.1495	136.219	4.52439	6.62243	10.8596	4.85804	2.27278	38.1419	14.0509	0	0
contig_1389	21.7056	7.96562	11.1858	0.68513	0	2.65135	0	13.1979	16.4925	0	0	0	0
contig_1390	0	0	0	0	0	0	0	0	0	0	1543.24	0	1.44924
contig_1391	0	0.920431	0.746795	0	0	0	0	0	0	2.18879	5.05569	14.3585	0
contig_1392	0	0	0	0	0	0	0	0	0	0	0	20.0317	0
contig_1393	30.4775	52.9712	64.2177	40.8637	12.2339	30.1169	12.7472	7.68087	9.14688	1.17178	0	1.02949	0
contig_1394	148.058	372.338	355.821	597.803	482.241	186.565	107.036	192.72	111.478	0	0	0	0
contig_1395	41.0481	165.103	229.176	11.4806	1.13824	87.7014	6.07121	37.0145	25.7302	24.9048	0	0	1.13207
contig_1396	0	0	0	0	0	0	0	0	0	0	0	24.3689	0
contig_1397	21.6616	0	0	0	0	1.33357	0	0	2.28837	30.3416	0	0	0
contig_1398	51.3131	77.6931	58.7841	97.6735	21.3612	27.2147	89.3273	9.78624	7.43989	1.02642	4.35457	0	0
contig_1399	742.268	277.217	251.691	207.565	115.656	232.434	1163.29	327.199	189.465	7.47953	0	0	0
contig_1400	7.80239	1.85017	1.00076	0	0	4.00288	21.2722	1347.95	1915.26	5.8663	0	0	0
contig_1401	0	0	0	304.906	0	0	0	0	0	0	0	0	0
contig_1402	9.5397	4.62709	1.2514	2.0695	1.9948	0.800865	20.6719	0	0	19.6592	0	0	0
contig_1403	0	0	0	0	0	0	0	0	0	0	3402.23	0	2.59507
contig_1404	0	0	0	0	0	0	0	0	0	0	0	18.0747	0
contig_1405	1.56387	3.09031	1.25367	0	0	0	0	0	0	4.2623	16.0043	0	0
contig_1406	0	0	0	0	0	0	0	0	0	0	0	295.381	0
contig_1407	7.30995	8.97652	4.01828	1.15368	4.57523	4.55386	26.234	0	0	6.03584	1.45731	0	0
contig_1408	1.39439	1.85991	0	0.924286	0	1.34132	9.57199	0	0	11.0572	0	0	0
contig_1409	3.48725	5.89185	8.30276	0	0	3.75705	0	5.62463	0	0	0	110.224	0
contig_1410	0	0	0	0	0	0	0	0	0	0	0	0	1155.3
contig_1411	8.72129	4.96336	0	0	0.859726	0.805375	3.66853	0	0	5.16378	0	0	0
contig_1412	0	1.24219	1.76375	0	0	3.76252	0.816119	0	0	0	0	59.1717	0.978284
contig_1413	2.79691	1.55444	0.75672	0	0	1.07618	1.22552	0	0	14.4902	0	0	0
contig_1414	5.77704	3.42475	0	0	0	0	3.68191	0	0	5.62683	1.09936	0	0
contig_1415	9.1082	6.23023	4.29668	0	2.30222	2.15668	15.145	4.23771	3.4695	1.92602	0	0	0
contig_1416	0	0	0	0	0	0	0	0	0	0	0	31.6213	0
contig_1417	0.877549	2.80924	2.27929	0	0	0	0	0	0	21.3773	0	0	0
contig_1418	59.6952	10.6166	12.9207	0	0	38.9124	1.02574	46.7256	52.1662	80.4912	0	12.8735	0
contig_1419	25.4769	10.3119	14.1978	4.19277	0	13.5212	1.84769	52.4277	39.4433	0	0	0	0
contig_1420	11.95	0	0	0	0	21.0969	0	2.83445	0	0	0	0	0
contig_1421	25.8519	36.2809	43.3937	2.33145	13.0022	90.404	3.49328	9.21871	20.9009	3.42131	0	0	0
contig_1422	0	0	0	0	0	0	0	0	0	0	37.1949	0	0
contig_1423	2.2879	1.25198	0	0	0	1.89608	1.23383	0	0	0	0	0	23.3352
contig_1424	0	3.75595	3.55531	12.8324	2.02404	1.08348	44.829	0	0	0	0	0	0
contig_1425	7.57739	11.9091	11.4425	4.67232	45.7443	7.59408	7.20656	0	0	10.8809	0	0	0
contig_1426	10.9296	1.88108	3.30681	0	29.2523	2.44185	0	4.97577	3.49179	0	0	0	0
contig_1427	2.29168	0	0	0	0	0	0	0	0	0	0	128.731	0
contig_1428	14.6342	11.9157	6.36042	4.67489	4.63488	4.34187	36.8767	0	0	38.3277	0	0	0
contig_1429	0	0	0	0	0	1.6288	0	0	0	0	45.044	0	0
contig_1430	6.52967	3.45245	1.0186	3.27543	2.02962	0	4.74271	0	0	9.70268	0	0	0
contig_1431	22.0759	4.71135	2.29354	0	0	3.26179	0	13.5305	16.325	27.3369	0	0	0
contig_1432	8.65376	8.79451	4.07741	2.10718	0	1.90271	17.3339	6.40918	6.41339	3.13702	0	0	0
contig_1433	26.0235	7.87106	10.9843	6.57139	1.16342	17.4379	9.72199	2.14151	3.5066	85.8009	0	410.282	0
contig_1434	19.8348	22.677	27.5986	1.40867	0	13.3558	4.75933	11.4256	7.01578	0	0	0	1.3229
contig_1435	55.0972	16.0688	22.7517	0	0.873209	13.3607	0	30.7177	25.734	0	0	0.526615	0
contig_1436	21.2672	69.0269	69.559	2.58448	27.0795	179.755	6.41948	9.29017	14.0419	149.756	721.195	0	0.66194
contig_1437	10.6356	7.25073	6.65025	1.40997	0	4.63793	1.44983	7.1476	5.85188	14.2437	0	0	0
contig_1438	0.532466	0.946972	0.768329	0	0	1.91221	0	0	0	2.70229	8.54528	24.7967	0
contig_1439	3.90981	4.10886	5.64172	10.8378	17.8111	0.820579	2.49186	0	0	4.05869	0	0.528272	0
contig_1440	16.1874	0	0	0	0	3.55913	0	0	0	38.6685	0	0	0
contig_1441	36.4864	85.1479	84.7512	163.752	132.173	74.5095	41.1766	22.2479	20.5651	0	0	0	0
contig_1442	67.6458	2.21615	2.05496	0	0	4.93169	0	6.46027	5.28915	0	0	0	0
contig_1443	19.5999	12.9924	9.7701	3.77947	12.2953	12.6149	24.5669	0	4.1176	0	0	0	0
contig_1444	0	0	0	0	0	0	0	0	0	0	0	62.1681	0
contig_1445	96.7354	16.1883	21.8907	0	5.27821	43.9513	0	85.6414	151.428	387.979	0	0	0
contig_1446	30.3526	75.2559	82.958	136.102	111.177	54.1352	30.6672	18.7185	18.8618	0	0	0	0
contig_1447	10.1771	6.03317	5.92557	1.1835	0	7.69434	13.5603	0	0	10.4204	0	0	0
contig_1448	22.6921	0	0	0	0	7.97507	0	0	0	19.0428	0	0	0
contig_1449	6.4348	2.54312	3.35298	0	0	5.22699	4.80362	0	1.77027	0.604757	0	0	0
contig_1450	99.2216	48.0103	57.0112	0.711025	1.76235	27.5156	1.88003	59.8332	46.0356	0	0	0	0
contig_1451	0.537634	2.23105	1.29298	0	0	0	0	0	0	0	57.3964	0	0
contig_1452	0.898068	0	0	0	0	0.829328	32.7396	0	0	2.27887	0	1.95765	0
contig_1453	7.0128	4.15734	3.1136	1.43031	2.36344	2.76753	3.99199	0	0	1.36886	0	5.87955	0
contig_1454	7.55933	6.0818	3.89565	3.81772	6.20985	5.54025	17.455	2.17724	1.78255	7.61189	2.6373	0	0
contig_1455	8.82583	3.20335	1.81934	0	0	0.831661	5.89286	0	0	8.37936	1.8852	0	0
contig_1456	0	0	0	0	0	0	0	0	0	0	1.13154	146.757	0
contig_1457	0.541271	0	0	0	0	0	0	0	0	0	0	48.0894	0.84235
contig_1458	0	0	0.781327	0	0	0	0	0	0	0	0	76.7215	0.674133
contig_1459	27.2747	72.6	81.3192	133.858	104.758	49.2065	26.1706	25.4919	14.9077	0	0	0	0
contig_1460	28.5445	62.9747	72.7318	131.728	109.527	50.606	25.1201	18.9404	14.9105	0	0	0	0
contig_1461	1.44692	0	0	0	0	4.17554	0	0	0	0	0	31.7199	0
contig_1462	11.0369	10.6189	10.4432	3.11827	1.7836	11.4174	17.5471	0	0	25.7109	0	0	0
contig_1463	141.027	308.121	292.837	260.403	1789.07	521.877	43.1523	470.112	459.597	9.64704	0	0	0
contig_1464	17.7449	0.966079	0	0	0	15.0489	0	0	0	0	0	0	0
contig_1465	0	0	0	0	0	1.11495	0	0	0	4.59556	3.03281	9.5106	0
contig_1466	13.5879	0.966626	0	0	0	17.0094	0	0	0	0	0	0	0
contig_1467	35.342	27.0757	29.8137	18.7414	7.14654	9.48421	41.507	13.1547	20.3433	4.29243	4.17327	11.134	0
contig_1468	3.0811	1.28932	1.30762	1.68192	0	0	10.5885	0	0	7.05185	0	0	0
contig_1469	0	0	0	0	0	0	0	0	0	0	0	0	23.2112
contig_1470	25.2211	10.9717	8.11643	0	60.5163	1.67558	12.2966	3.65822	0	1.38127	0	0	0
contig_1471	0	0	0	0	0	0	0	0	0	0	0	21.4024	0
contig_1472	70.9858	51.9835	43.2249	9.38664	46.2333	20.9566	92.0647	21.9618	39.5571	0	0	1.61898	0
contig_1473	7.62651	3.2294	0	1.44437	0	0	0	0	0	8.75468	0	0	6.95168
contig_1474	10.1725	19.7068	44.56	0	5.37207	12.3015	0	27.834	44.3771	0	0	0	0
contig_1475	5.81288	5.81512	3.66965	0.722459	10.1472	3.63455	8.06554	0	0	5.07042	0	0	0
contig_1476	11.0955	5.82283	7.61149	22.6671	0	5.87898	2.33786	5.13412	0	6.00026	0	0	0
contig_1477	0	0	0	0	0	0	1.91461	0	0	0	0	52.6762	0.850016
contig_1478	0	0	0	0	0	0	0	0	0	0	0	0	27.4277
contig_1479	2.37677	4.22699	0	0	0	0	25.2078	0	0	2.16501	0	0	0
contig_1480	5.48799	5.53077	3.95948	1.94014	0	1.97086	20.9472	0	0	0.464196	0	0	0
contig_1481	0	0	0	0	0	0	0	0	0	0	0	0	18.9602
contig_1482	12.8053	4.55475	4.48741	0	0	3.66017	12.6111	5.9011	5.43526	0	0	0	0
contig_1483	2.56204	1.30185	0	0	0	0	13.8989	0	0	4.95331	0	0	0
contig_1484	0.915013	8.78751	12.147	12.3731	0	22.8143	0	0	0	1.7027	0	0.725305	0
contig_1485	31.6715	29.954	18.7558	32.7648	11.1289	5.63532	28.2362	9.5966	6.04378	81.9157	168.234	1.63256	0
contig_1486	0	0	0	0	0	0	0	9.60575	16.3338	0	0	48.2972	0.513319
contig_1487	0	0	0	0	0	0	0	0	0	0	0	25.9643	0
contig_1488	0	0	0	0	0	0	0	0	0	0	0	1396.81	0
contig_1489	1.65777	2.62069	2.92367	0	0	1.70097	0	0	2.43235	34.1203	0	0.547527	0
contig_1490	8.8482	6.88459	6.11782	0.733138	0	5.10684	23.6927	0	1.82567	28.8452	0	0	0
contig_1491	4.7937	2.9511	3.72461	0	0	1.41884	0	0	0	24.952	0	0	0
contig_1492	199.691	4.27091	6.13077	0	0	11.0882	0	81.1913	99.4044	0	0	0	0
contig_1493	1.84728	0	0.799666	0	0	0	0.863378	0	0	1.25	0	11.5312	1.5524
contig_1494	2.0324	3.94313	1.86625	0.979775	0	4.83426	0	0	1.82988	0.937682	7.73522	10.6181	211.857
contig_1495	10.7287	12.83	12.0112	4.65931	84.1831	13.0961	48.6305	3.72939	2.44266	1.87753	0	0	0
contig_1496	6.85074	5.59796	8.28233	0	0	10.259	12.9806	2.23979	0	5.3248	0	0	0
contig_1497	1.85227	1.31767	1.0691	0	0	1.14033	25.7549	0	0	1.72339	0	0	0
contig_1498	1.66736	2.96534	3.47525	0	0	9.4095	0	0	0	0	0	126.844	0
contig_1499	19.4601	17.4693	14.9761	1.4742	2.43597	12.8361	13.6428	0	2.44738	0	0	0	0
contig_1500	2.96649	6.92447	6.42079	0	0	3.99499	3.03291	0	3.0604	0	0	0	0
contig_1501	1.29934	3.30119	1.60706	0	0	3.14256	0	0	0	7.06524	21.7591	1.28744	0.69329
contig_1502	2.414	0	0.803841	0	0	0	1.5188	0	0	22.3034	3.49835	0	0
contig_1503	21.0076	3.96756	2.95084	0	0	6.86712	0	17.2416	13.5023	6.91894	0	0	0
contig_1504	0	1.32278	1.34155	0	0	1.14474	1.08633	0	0	0	4.28156	93.9627	0
contig_1505	0	0	0	0	0	0	0	0	0	0	0	0	2302.58
contig_1506	6.88793	7.28374	15.0429	0	1.22342	16.6181	0	3.0026	5.53115	0	0	0	0
contig_1507	8.57334	2.32025	1.61361	0	2.44969	1.43426	14.8085	0	0	5.04465	0	0	0
contig_1508	41.9511	45.0967	50.5794	0	6.12659	41.0358	1.08928	4.5109	8.61738	0	0	0	0
contig_1509	4.10268	4.64321	7.53457	0	0	6.31442	0	0	0	10.7261	0	0	0
contig_1510	7.8324	6.3015	21.5273	0	14.0939	9.47164	1.08949	0	2.46259	0	0	0	0
contig_1511	0	0	0	0	0	0	0	0	0	47.1817	1.56207	0	0
contig_1512	10.8225	3.98221	3.76948	0	0	2.58468	1.09013	8.27641	3.69603	4.26139	0	0	0
contig_1513	1.30667	2.32386	2.42418	0.98987	0	0	0	0	0	0	0	121.702	0
contig_1514	5.41439	3.98454	4.04109	0	0	14.6551	0	2.25852	1.84909	22.7407	0	0	0
contig_1515	9.90104	6.31253	8.35645	0.74298	0.920777	4.02531	2.61936	2.25984	0	10.1129	0	0	0
contig_1516	1.12109	3.98764	0	6.68812	0	0.862733	38.4248	0	0	0	0	0	0
contig_1517	7.66676	4.65587	1.34913	1.73531	0	0	12.0171	0	0	18.6637	2.34859	0	0
contig_1518	0	0	0	0	0	0	0	0	0	0	54.0385	0	0
contig_1519	0	0	0	0	0	0	0	0	0	6.80384	0	0	7165.79
contig_1520	7.11131	6.3236	2.43032	0.744283	0	10.0809	0	10.5644	6.79587	1.58291	4.70083	0	0
contig_1521	0	1.00002	0	0	0	0	0	0	0	0	0	0	19.9516
contig_1522	0	21.338	36.5189	0	0	11.2528	0.657141	0	1.85668	0	0	0	0
contig_1523	8.9985	3.66747	0.811531	0	0	0.865597	4.38094	0	0	20.1382	0	0	0
contig_1524	2.81423	0	4.06083	0	0	6.35267	0.657655	3.02607	3.09688	0	0	0	18.92
contig_1525	37.9131	11.3491	7.854	1.49293	8.32587	7.22177	30.7026	24.218	13.6316	0	0	0	0
contig_1526	0.563066	1.00139	1.35414	0	0	0.866612	6.14051	0	0	0	2.35731	263.518	4.20609
contig_1527	0	0	0	0	0	0	0	0	0	0	0	10.7904	0
contig_1528	16.5392	14.7072	13.0175	1.49498	1.23515	4.339	1.97644	9.85205	9.92747	0	0	0	0
contig_1529	5.64058	2.67508	3.25566	5.98225	0.926727	1.73628	17.3555	0	0	5.88427	0	0	0
contig_1530	0.940281	1.00335	0.814074	1.49585	0	0	0	0	0	4.77197	14.5652	0	0
contig_1531	45.8857	46.8231	40.9751	9.22444	3.39866	49.2042	69.4358	28.8152	13.6583	0	0	0	0
contig_1532	75.9747	102.676	56.7138	71.3024	133.475	71.7802	822.462	3.79148	3.72499	46.7653	77.5499	3.16767	0
contig_1533	12.6072	0	0.814553	0	0	26.3542	0	0	0	0	0	0	0
contig_1534	5.46433	8.04257	5.7097	0	0	5.80009	5.94445	0	0	2.8688	0	0	0
contig_1535	29.2174	0	0	0	0	16.5367	0	4.56049	2.48917	19.93	0	0	0
contig_1536	94.6637	95.5805	81.9033	35.7492	1.23928	359.307	28.8642	50.9455	52.2932	57.5805	0	0	0.528239
contig_1537	1.69749	1.67718	1.36079	0	0	2.32231	28.8699	0	0	0	0	0	0
contig_1538	22.6377	4.69703	2.99432	0	0	3.48415	0	15.9743	13.0784	0	0	0	0
contig_1539	100.36	114.406	105.618	4.00148	1.23976	429.712	30.8594	34.9912	46.0859	225.307	808.738	0	0
contig_1540	253.026	989.255	1031.34	3319.63	2334.62	818.937	58.2034	69.2354	68.5196	1861.86	0	0	0
contig_1541	20.1932	5.03451	4.62941	0	0	5.80921	54.6867	6.08783	3.11514	13.0895	0	0	0
contig_1542	0	0	0	0	0	0	0	0	0	0	0	0	65.252
contig_1543	13.9874	1.00849	5.45494	0	0	32.5828	0	0	0	0	0	0	0
contig_1544	19.2913	11.7726	13.9183	11.5337	2.79661	7.27724	45.9656	0	2.49751	33.5946	4.35493	0	0
contig_1545	21.1909	0	0.819047	0	0	3.49445	0	0	2.49849	38.0888	0	0	0
contig_1546	70.2088	95.2465	48.6063	66.2327	107.889	54.1747	683.48	4.57847	3.12373	38.0964	64.1741	5.62526	0
contig_1547	0	0	0	0	0	0	0	0	0	0	0	11.0674	0
contig_1548	47.1492	23.9099	17.4868	52.2142	8.39975	10.2002	47.1263	22.9059	18.1284	16.3367	9.90928	1.31334	0
contig_1549	0	0	0.819854	0	0	0	0	0	0	0	4.75739	65.4921	0
contig_1550	0	0	0	0	0	0	0	0	0	0	0	0	60.7172
contig_1551	0.569297	1.34996	0.821475	0	0	3.21274	1.55212	0	0	0	0	29.1442	2.30351
contig_1552	2.47037	15.2081	4.93568	1.51154	0	5.55697	34.4159	0	0	1.76807	1.19335	0	0
contig_1553	0	0	0	0	0	0	0	0	0	0	0	24.3663	0
contig_1554	70.0594	125.617	125.609	113.631	590.58	281.176	26.3203	126.239	119.11	5.65141	0	0	0
contig_1555	64.5234	53.9812	63.6308	3.54306	0	9.69572	0	50.0339	46.6357	289.675	0	0	47.5927
contig_1556	0	0	0	0.759832	0.941662	0.88213	0	0	0	0	0	74.9626	2.85427
contig_1557	0	0	0	0	0	0	0	0	0	0	0	109.91	0
contig_1558	7.28161	2.72633	1.38251	0	0	1.17969	9.85157	0	0	9.88695	0	0	0
contig_1559	4.21819	2.04597	0	0	0	0.885301	6.49697	0	0	10.2172	5.619	0	0
contig_1560	11.5157	14.6775	21.6017	2.28998	1.26132	18.0191	47.5425	0	0	19.1562	38.1671	5.13458	0
contig_1561	0	1.36616	1.38555	0	0	2.36458	37.0247	0	1.90198	0	0	0	0
contig_1562	0	0	0	0	0	0	0	0	0	0	0	16.7617	0
contig_1563	25.7595	2.73506	4.16082	0	0	3.55042	0	0	2.53851	10.8942	0	0	0
contig_1564	1.34565	6.15389	9.4312	0	0	4.14216	31.6709	0	0	0	0	21.5236	1.79499
contig_1565	7.50619	7.87277	3.33266	3.06187	2.52972	0	4.04796	0	0	19.2099	0	0	0
contig_1566	0	0	0	0	0	0	0	0	0	0	0	14.5489	0
contig_1567	0	0	0	0	0	0	0	0	0	0	0	0	57.7402
contig_1568	0	0	0.836687	0.768703	0	0	0	0	0	0	0	96.5207	3.78996
contig_1569	0	0	0	0	0	0	0	0	0	0	0	3007.14	0
contig_1570	0.774523	1.37746	2.79402	1.7969	0	1.7881	24.6609	0	0	0	0	0	0
contig_1571	9.69914	3.7949	1.39955	0	0	2.98558	12.9195	0	3.84238	10.0088	0	0	7.24523
contig_1572	10.6798	6.9068	2.24154	0	1.59514	2.09202	19.5123	0	0	0	0	0	0
contig_1573	127.601	19.6884	30.8275	1.02991	1.27637	20.6255	0	94.7603	75.6585	82.9602	0	0	0
contig_1574	0	1.03623	0	0.772435	0	0.896761	0	0	0	0.657111	4.47208	26.9415	0
contig_1575	1.35953	0	0	0	0	1.19568	2.95014	0	0	0	0	11.7388	0
contig_1576	0.971287	0	0	0	0	1.19592	0	0	0	0	0	72.3717	0
contig_1577	0	0	0	0	0	0	0	0	0	0	0	42.1612	0
contig_1578	0	0	0	0	0	0	0	0	0	0	0	0	14.1625
contig_1579	3.30639	2.0754	0.841941	0	0	0	4.77236	0	0	13.8189	0	0	0
contig_1580	83.8267	214.112	172.037	184.358	57.5183	114.05	504.279	91.7576	64.2083	287.071	501.583	0	0
contig_1581	0	1.03854	0	0	0	0	2.72927	0	0	4.28074	8.55665	11.3792	0
contig_1582	2.33818	1.38612	1.4058	0	0	0	0	0	0	20.931	0	0	0
contig_1583	1.7572	0	0	0	0	0	0	0	0	18.4964	0	0	0
contig_1584	5.2759	2.43263	0.845882	3.6267	0	0.902236	20.5487	0	0	0	0	0	0
contig_1585	11.338	9.38682	1.41038	0	1.60586	0	2.51253	0	0	3.63765	1.2276	0	0
contig_1586	6.45227	5.91142	3.94986	0	0	3.00929	13.7075	0	0	0	0	0	0
contig_1587	14.6762	4.52418	7.90616	0	0	22.8892	0.914579	0	0	0	0	0	0
contig_1588	4.50529	2.78695	5.93567	0	0	0	0	2.36956	4.52667	5.96467	16.8115	0	0
contig_1589	6.65999	4.5288	4.80506	0.779053	3.86193	4.22074	23.3455	0	0	2.15391	1.64015	0	0
contig_1590	81.1449	35.904	44.6862	4.67718	7.72859	14.7816	9.38974	17.3874	16.8237	425.408	0	0	0
contig_1591	18.82	9.41365	5.94051	9.87606	0	9.35356	22.2193	0	0	22.0541	4.92445	0	0
contig_1592	0	0	0	0	0	0	0	0	0	0	0	16.3167	0
contig_1593	0.588367	0	0	0	0	6.33887	25.8949	0	0	0	0	0	0
contig_1594	8.83091	4.88614	4.8139	4.42275	0	1.51018	5.96177	2.37392	0	1.6599	3.69711	0	0
contig_1595	13.5546	4.1924	2.55114	1.56257	0	4.23283	27.7735	0	0	2.99087	0	0.973219	0
contig_1596	2.75133	9.43677	7.65656	0	0	6.65431	0	6.33951	3.89271	16.1241	4.11379	141.564	31.5626
contig_1597	0.786416	0	0	0	0	0	0	0	0	0	0	31.7529	0
contig_1598	0.786739	0	1.13523	57.1038	0	0	2.29815	0	0	0	0	0	0
contig_1599	0	0	0	0	0	0	0	0	0	0	0	15.2071	0
contig_1600	0	1.75149	0.852649	0	0	0	0	0	0	20.1589	0	0	0
contig_1601	18.7119	14.7125	18.1898	6.00582	7.44303	16.067	2.30145	14.2961	8.45324	0	0	0	0
contig_1602	0.985037	0	0	0	0	0	0	0	0	25.1622	0	0	0
contig_1603	2.36555	2.4541	2.56005	0	0	1.8204	0.691003	0	0	15.1733	0	0	0
contig_1604	18.1359	21.0352	25.0316	1.04535	0	20.3278	43.0725	4.76928	0	43.6858	0	0	0
contig_1605	2.36944	6.6721	8.83244	1.83237	7.46139	6.98968	6.69069	0	0	0	0	0	1.2906
contig_1606	0	0	0	0	0	0	1.38457	0	0	0.668193	2.06705	21.1339	0
contig_1607	10.4715	11.9469	24.2329	0	2.27226	8.81852	0	10.3568	11.7406	0	0	0	0
contig_1608	3.75702	4.5717	3.9946	4.19431	0	0.913012	10.8592	0	0	13.2131	3.31136	0	0
contig_1609	67.6402	49.5956	35.9588	9.70133	2.2746	29.8312	96.1349	9.56999	3.91757	3.0112	4.55406	0	0
contig_1610	5.34002	7.03483	1.99771	1.31099	2.92449	1.2176	11.0925	0	0	5.68783	0	0	0
contig_1611	0	0	2.28404	1.83614	0	1.2181	2.0807	0	0	0	0	29.6032	2.40176
contig_1612	0	0	0	0	0	0	0	0	0	0	295.844	0	0
contig_1613	0	0	0	0	0	0	0	0	0	0	0	0	15.905
contig_1614	16.248	0	1.7155	0	0	3.96455	0	0	0	37.2072	2.48865	0	0
contig_1615	16.6477	9.51663	10.2951	0	0	23.7922	42.3774	3.19658	3.92565	9.7228	0	0	1.11034
contig_1616	0	0	0	0	0	0	0	0	0	0	0	0	17.5912
contig_1617	167.968	406.647	169.403	204.801	295.189	79.0513	484.746	14.3935	7.85617	0	0	0	0
contig_1618	0	0	0	22.0883	0	0	0	0	0	0	0	0	3.51897
contig_1619	6.7467	13.0575	8.87625	0	0.978052	2.74866	14.607	0	0	0	0	0	0
contig_1620	0	0	0	0	0	0	0	0	0	0	3.74069	32.855	0
contig_1621	12.1144	3.53197	4.29851	0	0	3.05659	1.16025	0	2.62251	54.2579	0	0	13.9079
contig_1622	1.39046	11.3046	7.16567	0	8.15886	10.7003	32.4936	0	0	0	0	0	0
contig_1623	0	0	0	0	0	0	0	0	0	0	1.24793	23.8248	0
contig_1624	0	272.13	391.408	0	27.4251	405.25	1124.51	9.61554	5.24828	0	0	0	0
contig_1625	5.36655	7.42327	1.72083	2.10801	1.63279	0.917737	14.1667	0	0	3.19428	0	0	0
contig_1626	0	0	0	0	0	0	0	0	0	0	3.33057	40.3979	0
contig_1627	6.17822	7.79774	6.90189	0.792635	10.1506	2.4539	19.3281	0	0	0	0	0	0
contig_1628	12.755	6.02553	1.43789	1.84948	1.96463	3.98759	35.6288	0	0	22.0832	0	0	0
contig_1629	22.1312	81.2011	87.4602	1.05729	28.8265	70.8858	27.2569	4.82374	3.94929	17.033	0	0	0
contig_1630	3.39017	3.9013	3.74085	0	1.96585	1.84157	22.8353	0	1.97506	0	0	0	0
contig_1631	0	0	0	0	0	0	0	0	0	0	2979.92	0	3.72496
contig_1632	1.79554	2.48368	0	0	0	5.83407	1.63177	0	0	0	0	62.6636	2.23544
contig_1633	22.943	23.7723	19.8635	0	0	0	0	2722.29	4306.09	50.6247	3.34095	0	0
contig_1634	1.79629	2.12975	2.59197	0	0	0	13.2928	0	0	0	0	4.54846	0
contig_1635	2.19637	1.77553	2.88117	0	0	2.15118	4.19947	0	0	13.5111	0	0	0
contig_1636	131.81	192.152	236.881	7.14856	14.1091	228.073	9.3341	56.3706	50.1076	434.98	0	0	0
contig_1637	0	11.7429	15.8794	6.10093	0	9.85447	6.54613	0	0	0	0	0	0
contig_1638	19.4124	0	1.44389	0.795939	0	15.0928	0	0	4.62479	0	0	0	0
contig_1639	7.41401	6.05822	2.89139	18.0639	3.29215	0.925206	8.19461	0	0	12.7116	2.09724	0	0
contig_1640	12.8403	2.8545	3.76352	0	0	5.86698	0	4.85398	1.98702	6.78804	0	0	0
contig_1641	13.2443	18.2013	9.26598	5.32068	2.30788	5.2505	20.3993	0	0	4.07367	0	0	0
contig_1642	2.61092	1.78593	1.73883	63.9016	0	3.40023	3.28539	0	0	0	0	0	0
contig_1643	4.82015	6.42935	2.60824	0	0	1.85467	8.68281	0	0	3.05781	0	0	0
contig_1644	13.6628	0	2.02948	0	0	2.78317	0	5.67127	1.98993	7.47778	0	0	0
contig_1645	0	0	0	0	0	0	0	0	0	0	0	0	438.637
contig_1646	5.82801	2.85928	3.76982	0	0	2.78375	32.6397	0	0	0	0	0	0
contig_1647	5.83167	6.43742	5.5132	1.59955	0	5.8805	4.46434	4.0543	2.65547	19.5606	0	0	0
contig_1648	0.603529	0	0	0	0	0.928889	1.64545	0	0	3.2331	7.58013	13.5547	0.939239
contig_1649	10.8658	7.51505	3.48421	0	0	1.85817	19.9846	3.24548	5.97856	5.61656	0	0	0
contig_1650	0	0	0	0	0	0	0	0	0	0	0	32.2988	0
contig_1651	219.777	72.6607	97.8687	25.6142	23.4771	23.232	11.2878	158.25	92.3549	0	0	0	0
contig_1652	3.22152	4.29702	2.32427	3.73697	0	1.54945	0	0	0	19.2446	0	0	0
contig_1653	165.138	20.4151	19.4698	1.33491	0.992616	22.9366	0.705931	139.673	206.766	94.0286	2.1078	0	0
contig_1654	47.9302	107.09	101.708	36.0426	9.92616	75.6289	153.187	13.8049	7.31326	0	0	0	0
contig_1655	0	0	0	0	0	0	0	0	0	0	0	52.324	0
contig_1656	5.64951	20.4537	13.6838	0	0	6.52135	0	0	4.66269	0	1.68943	0	0
contig_1657	2.82475	1.79419	5.53173	0	2.98348	1.5527	4.7151	2.44076	0	0	0	0	0.942002
contig_1658	91.6798	151.916	193.191	159.557	635.352	388.502	32.7975	126.212	114.665	4.95341	0	0	0
contig_1659	70.0872	75.7943	70.2395	25.9736	12.942	22.6933	162.37	27.691	22.0044	1.1959	0	2.20143	0
contig_1660	0	0	1.16703	0	0	1.24478	0	0	0	0	0	28.4484	1.51038
contig_1661	0	0	0	0	0	0	0	0	0	0	0	39.0829	0
contig_1662	19.431	8.63932	5.54923	18.7833	0.997638	4.36131	26.7246	0	0	20.202	4.66062	0	0
contig_1663	6.68081	5.40071	5.25827	0	2.32831	2.80429	0	6.53065	3.34173	18.6651	0	0	0
contig_1664	15.5951	12.607	10.521	43.766	1.66378	6.85783	13.0158	12.2501	2.67451	1.37049	0	0	0
contig_1665	11.5493	7.20703	7.01694	0	0	18.0874	0.947001	6.53616	0	15.0818	2.1207	58.2214	21.7575
contig_1666	21.0902	19.8361	23.9948	31.4547	0.999534	22.1601	5.44985	2.45313	2.00842	30.1891	0	171.195	0
contig_1667	9.33232	3.24727	2.63469	0	0	18.1103	2.13345	0	0	0	0	0	0
contig_1668	5.28708	3.61649	1.1737	0.80875	0	0	9.0289	0	0	9.11605	0	0	0
contig_1669	11.3875	14.466	8.21591	1.34792	154.686	3.75569	3.80164	0	3.35659	3.09602	0	1.81338	0
contig_1670	4.07388	14.1282	7.34808	12.962	1.00399	9.40515	0.952023	11.4989	12.1042	7.40859	2.55833	0	0
contig_1671	11.0112	2.90118	2.94235	0.810983	2.34512	4.70757	30.2588	0	0	2.06971	0	3.43472	0
contig_1672	0	0	0	0	0	0	2.62475	0	0	0	0	29.3398	0
contig_1673	4.29215	3.63496	4.71879	1.89672	1.00741	0.943718	8.59739	0	0	0	0	0	0
contig_1674	0.613425	1.09095	1.47525	0	0	0.94412	42.5274	0	0	0.864766	3.85221	5.67285	0.572784
contig_1675	15.3454	40.3911	31.5905	1.085	12.4379	11.6516	27.4931	3.30011	0	0.519192	0	0	0
contig_1676	0	0	0	0	0	0	1.43595	0	0	1.73248	3.85878	9.53854	0.573761
contig_1677	67.1966	120.235	133.619	113.527	552.344	259.186	21.0652	100.782	102.126	4.15885	0	0	0
contig_1678	0.820346	1.09422	0	0	0	0	0	0	0	1.21429	3.00512	39.2191	0
contig_1679	13.7525	2.9204	7.70081	0	0	10.7412	0.719512	2.48302	0	1.73619	7.73407	0	3.83325
contig_1680	1.84775	2.5559	1.48124	1.63306	0	0	1.43933	0	0	0	0	118.597	0
contig_1681	33.948	7.31822	1.7813	0.818281	0	0	12.2605	2.48887	2.03769	0	1.29205	0	0
contig_1682	0.618297	0	0	0	0	0	0	0	0	1.22029	3.01996	62.6928	0
contig_1683	1.65056	1.46773	1.48856	0	0	1.90528	2.41074	0	0	19.022	6.0464	0	0
contig_1684	0	0	0	0	17.6268	0.95264	8.4376	0	0	0	2.15943	16.7633	0
contig_1685	12.3925	14.6931	11.3252	36.4176	2.03605	8.90087	56.9547	0	0	0	0	0	0
contig_1686	10.3471	4.78452	0	0	0	0	9.43026	0	0	3.85089	3.46551	0	0
contig_1687	0	0	0	0	0	0	0	0	0	0	0	0	32.2906
contig_1688	1.03583	0	1.49466	0	0	1.91309	0	0	0	3.85505	0	63.4279	9.86547
contig_1689	1.65769	2.57962	2.39198	0	0	0	0	0	0	15.9493	6.0725	0	0
contig_1690	3.937	1.10555	0.896992	0	0	0	1.93692	0	0	10.8666	3.90375	0	0
contig_1691	22.5908	49.7605	52.0368	81.3296	78.3181	22.329	13.5613	16.7143	6.84214	0	0	0	0
contig_1692	24.052	8.48137	9.87331	3.57345	3.4066	6.06335	20.8353	7.52466	13.0057	48.9313	0	1.02723	0
contig_1693	1.86772	11.4413	25.1538	0	0	11.4984	0	2.51039	2.74041	0	0	0	0
contig_1694	0	1.10914	0.899905	0	0	1.91972	0	0	0	1.40669	2.61095	8.65113	0.582332
contig_1695	0	0	0	0	0	0	0	0	0	0	0	0	32.8951
contig_1696	9.36896	6.29467	2.10297	0	0	1.92263	1.45962	2.51855	0	21.3085	0	0	0
contig_1697	18.9461	48.1357	47.4669	74.7995	78.6747	26.5964	14.8394	22.667	9.62261	0	0	0	0
contig_1698	6.03908	4.0739	1.80293	9.66255	0	2.24356	8.7596	0	0	0	0	0	0
contig_1699	1.45803	0	0	0	0	3.52635	3.65063	0	0	0	0	111.24	3.30632
contig_1700	2.91732	5.92953	11.1253	0	0	16.6773	67.6876	0	0	0	0	7.43296	2.14031
contig_1701	1.66776	2.5953	1.80489	0	0	3.52942	27.7689	0	0	0.528998	0	0	0
contig_1702	0	0	0	0	0	0	0	0	0	0	0	23.7545	0
contig_1703	0	0	0	0	0	0	0	0	0	0	0	17.5729	0
contig_1704	5.42494	2.96863	0.903229	0	0	5.13816	15.8469	4.20671	0	100.068	0	0	0
contig_1705	171.206	7.0551	9.64073	0	1.71515	26.0289	0	23.5729	23.4353	0	0	0	0
contig_1706	508.201	532.335	516.305	460.508	812.993	14.7883	47.3483	1077.25	924.027	0	0	0	0
contig_1707	1.04485	0	0.904605	0	0	0	0.732509	0	0	21.7409	1.31229	0	0
contig_1708	14.007	0	0	0	0	7.72234	0	0	0	0	0	0	0
contig_1709	0	0	0	0	0	0	0	0	0	0	0	0	29.4959
contig_1710	3.76965	7.82155	8.76359	0	0	2.90093	0	0	0	16.1198	0	0	0
contig_1711	16.5518	2.98094	4.53487	0	0	35.4713	0	0	0	0	0	0	0
contig_1712	1.46694	2.23619	0	0	0	1.29015	0	0	0	14.8895	0	0	0
contig_1713	7.13602	5.59904	6.35992	1.11298	2.06898	5.81454	2.69761	2.53892	0	0	0	0	1.95978
contig_1714	19.1077	2.61403	1.81791	0	0	10.6647	0	10.1601	6.93191	5.86097	0	0	0
contig_1715	24.9812	4.76016	0	0	0	1.02987	11.9884	0	0	0.943309	0	0	0
contig_1716	244.74	710.576	751.281	807.23	313.513	1169.26	131.17	850.127	844.119	38.4805	122.125	0	0
contig_1717	0	69.358	3.95438	0	0	2.92004	33.745	0	2.08779	0	0	0	0
contig_1718	176.56	415.297	495.232	385.919	588.48	959.377	99.5763	184.577	241.647	157.906	2804.81	0	2.16665
contig_1719	0	0	0.914155	0	0	0	0	0	0	0	0	99.5987	0
contig_1720	518.241	1649.47	1617.24	7824.65	415.486	4806.87	612.449	3169.04	4793.66	82.3804	347.604	0	0
contig_1721	12.8902	0	0	0	0	19.514	0	0	2.09285	0	0	0	0
contig_1722	2.32446	0	0.914758	0	0	2.60187	17.0368	4.26041	0	1.96613	0	0	0
contig_1723	0.634084	0	0.91496	0	0	0	1.97572	0	0	0.715112	1.32732	129.006	6.1181
contig_1724	9.93617	3.75981	5.49097	1.12107	0	19.5226	33.5946	0	0	46.8502	0	0	10.4623
contig_1725	13.3216	1.88032	7.01778	0	0	28.6395	0.741219	0	2.09423	0	0	0	0
contig_1726	5.71053	5.26605	4.57782	1.40195	0	4.88281	29.1611	0	0	0	0	0	0
contig_1727	32.7971	0	1.52661	0	0	4.88496	0	0	6.28684	9.48568	0	0	0
contig_1728	3.38625	1.88198	0	0	0	0	7.17144	0	0	0	0	1.88732	5.13809
contig_1729	0	0	0	0	0	0	1.48375	0	0	0	20.8221	0	0
contig_1730	1.06031	0	0	0	0	1.30553	4.70787	0	0	0	17.7562	0	0
contig_1731	4.24123	7.16573	4.89595	0	3.13569	0	12.8847	3.42037	0	1.97307	0	0	0
contig_1732	0	0	0	0	0	0	0	0	0	0	0	25.8618	0.990715
contig_1733	0.849184	1.13268	1.53168	0	0	1.63372	8.18586	0	0	0	0	20.6144	0
contig_1734	0.849184	1.8878	2.45068	0	0	3.59418	0	0	0	0.718274	0	84.3508	3.96461
contig_1735	6.58263	32.4774	31.8659	11.5418	4.18646	16.014	0	5.13736	4.20606	0	0	0	0
contig_1736	0	0	0	0	0	0	0	0	0	0	0	1176.58	0
contig_1737	56.7834	87.371	92.984	96.7064	27.953	243.528	567.316	24.0115	25.9776	0	0	0	0
contig_1738	52.3521	0	1.53541	0	0	63.5428	1.49197	13.73	7.02563	0	0	0	0
contig_1739	12.1331	10.9784	8.90735	0.846579	0	5.24181	31.0895	0	0	1.80046	0	0	0
contig_1740	7.45178	10.9808	6.14436	0	0	12.1244	1.7414	0	0	0.720345	0	0	0
contig_1741	0	12.501	7.99122	5.64761	0	13.1132	4.97764	2.57666	0	0	0	0	0
contig_1742	80.3197	78.4325	60.2548	22.5955	56.0053	85.5829	173.011	24.0541	15.4735	10.2717	1.78389	0	0
contig_1743	1.49267	3.41314	2.15387	0	0	1.64098	39.6161	0	0	0	0	0	0
contig_1744	0.639859	0	0	0	0	0.984804	0	0	0	0	0	65.9357	0
contig_1745	4.90995	3.41693	6.46879	5.37716	0	3.2856	7.98192	0	0	0	0	0	0
contig_1746	0	0	0	0	8.07045	0	0	0	0	0	0	2107.47	0
contig_1747	0	0	0	0	0	0	0	0	0	0.542303	29.5259	0	0
contig_1748	1.70971	1.52033	2.46704	4.24985	1.05337	2.6314	33.2118	0	0	0	0	0	0
contig_1749	32.2779	18.6281	5.86054	3.11725	4.21442	0	4.49583	5.17167	0	2.89292	0	0	0
contig_1750	10.4766	6.84451	5.2448	0	1.05384	4.60701	35.2252	0	0	18.2657	0	0	0
contig_1751	9.40967	10.2691	12.9606	0.850538	0	9.54521	4.99759	2.58699	3.53003	0	0	0	0
contig_1752	0	0	1.23572	0	0	2.6361	2.75174	0	0	0	0	17.3949	0
contig_1753	3.64286	6.09759	4.01968	1.98858	0	1.64903	5.50839	0	0	0	0	0	0
contig_1754	15.2211	3.05016	2.16541	12.5052	0	1.31981	0	9.50891	2.12322	0	0	0	0
contig_1755	1.71543	0	0	0	0	0	0	0	0	33.9168	0	0	0
contig_1756	0	0	0	0	0	0	0	0	0	0	0	34.9301	0
contig_1757	5.80515	12.6185	1.86147	1.99525	0	0	2.261	0	0	1.63674	0	0	0
contig_1758	12.909	2.67845	4.6568	0	0	2.31796	0	24.2913	15.6261	0	0	0	0
contig_1759	26.2601	23.3513	18.6356	0	6.36556	24.8464	0.754512	11.2832	12.0801	0	0	0	0
contig_1760	0	0	0	0	0	0.993855	0	0	0	0	0	756.272	0
contig_1761	6.24495	4.97873	7.14684	0	0	3.31434	0	0	2.13274	17.8503	0	0	0
contig_1762	12.7138	6.89827	5.90788	11.7127	1.06212	5.63816	28.4518	0	0	20.0495	1.80431	0	0
contig_1763	0	0	0	0	0	0	0	0	0	0	0	27.3359	0
contig_1764	26.9481	52.1437	83.0586	6.8593	1.41679	114.473	2.77089	7.82369	9.96396	0	0	0	0
contig_1765	92.4859	112.339	142.475	8.57413	1306.28	25.2172	3.77849	46.9421	48.3964	219.915	409.31	0	0
contig_1766	0	2.68447	0	0	0	0	37.0375	0	0	0	0	0	0
contig_1767	1.50977	2.30149	1.86732	0	0	1.32782	0	0	0	3.10135	3.61186	13.6772	1.40974
contig_1768	0	0	0	0	0	0	0	0	0	0	0	0	263.741
contig_1769	30.898	22.6721	9.97699	8.02053	4.96993	1.66276	7.32152	3.48502	3.56657	50.2592	2.26147	4.06772	0
contig_1770	44.9425	22.6721	25.566	7.44763	2.83996	6.31849	39.8896	27.8802	14.9796	62.8697	1.80918	1.07045	0
contig_1771	0	5.76798	1.24797	0	2.13141	0	35.3691	2.61553	2.14139	0	0	0	0
contig_1772	17.3051	10.387	7.17904	4.01478	2.84316	19.3098	10.8683	20.9337	12.8541	0	0	0	0
contig_1773	5.19386	0	2.81045	0	0	1.33231	0	6.98104	6.42995	31.6675	0	0	0
contig_1774	9.30986	8.08609	0.937241	0	1.06715	1.66614	8.09531	0	0	7.32526	0	0	0
contig_1775	0	0	0	0	0	0	0	0	0	0	0	32.186	0
contig_1776	13.6462	9.24542	9.06408	3.4459	8.54102	3.66715	25.3093	15.7215	6.43575	0	5.441	22.1061	0
contig_1777	4.98194	3.46703	2.18788	11.1992	3.55876	0	5.31494	0	0	10.8096	0	0	0
contig_1778	137.266	363.292	341.382	547.942	476.7	156.864	67.1453	182.75	93.0658	0	0	0	0
contig_1779	0	0	1.2522	72.7659	0	0	0	2.62439	3.58107	2.75256	0	0	0
contig_1780	0	1.1575	1.56524	0	0	1.33562	2.28144	0	0	0	0	92.2184	4.65923
contig_1781	179.24	96.0946	82.6636	116.797	127.99	63.4562	288.794	28.8749	17.9094	0	0	0	0
contig_1782	6.94549	6.94817	2.50552	0	0	3.0065	14.7092	0	5.7323	4.2225	0	0	0
contig_1783	0	0	0	0	0	0	0	0	0	0	0	0	27.9996
contig_1784	153.913	432.629	480.882	26.5143	75.0047	243.578	8.38231	1078.19	831.784	86.2387	0	0	0
contig_1785	5.21856	6.18734	13.4916	0	0	12.0478	0	0	0	0	0	0	0
contig_1786	57.6869	44.5219	50.2581	2.30872	8.94127	142.727	170.926	10.5333	8.6238	0	259.737	3.23538	0
contig_1787	0	0	0	0	0	0	0	0	0	0	0	48.1212	1.01678
contig_1788	3.04899	1.54929	2.19979	5.19698	0	5.02788	2.5447	0	0	3.1316	102.118	11.4369	0
contig_1789	0	0	0	0	0	0	0	0	0	0	0	0	530.149
contig_1790	14.3967	0	0	0	0	23.165	0	0	2.16036	0	0	0	0
contig_1791	14.3967	0	0	0	0	15.4434	0	0	0	0	0	0	0
contig_1792	11.561	0	0	0	0	22.1579	0	2.6387	0	0	0	0	0
contig_1793	12	7.37251	8.1855	0	5.37695	14.1037	1.01973	6.15837	8.64339	0	0	0	0
contig_1794	0	0	0	0	0	0	0	0	0	0	0	11.6871	0
contig_1795	0.873915	0	0	0	0	1.34504	4.33977	0	0	0.554395	0	150.235	6.32412
contig_1796	0	0	0	0	0	0	0	0	0	0	0	0	4657.25
contig_1797	2.18628	4.27704	1.57736	12.4631	0	0	5.36456	0	0	0	0	0	0
contig_1798	7.44352	3.11483	0	0	0	0	1.02322	0	0	7.59228	0	0	1.63538
contig_1799	13.5859	5.45593	3.79431	0.871501	5.04025	3.70983	5.12076	0	0	0	0	0	0
contig_1800	0	0	0	0	0	1.01432	0	0	0	0.557439	4.59848	166.297	0
contig_1801	1.97801	1.56348	1.9028	0	11.9159	0	5.3928	0	0	2.78847	0	0	0
contig_1802	16.0475	0	0	0	0	8.45846	0	0	0	0	0	0	0
contig_1803	0	0	0	0	0	0	0	0	0	0	18.415	0	0
contig_1804	35.8568	16.0403	24.1242	0	4.69846	24.0385	0	12.4183	15.9769	13.583	0	0	0
contig_1805	0	0	0	0	0	0	19.5392	0	0	1.30278	0	0.654046	0
contig_1806	0	0	0	0	0	1.01595	0	0	0	0.930555	0	48.1814	0
contig_1807	5.94356	14.0939	8.57633	0	15.5517	17.279	0	113.617	236.185	0	0	0	0
contig_1808	3.08396	1.1753	2.22502	0	0	4.06844	3.86084	0	0	16.3966	0	0	0
contig_1809	0	0	0.9538	0	0	1.35646	2.57448	0	0	0	1.84488	8.95093	7.81797
contig_1810	58.1815	18.4214	25.7585	0	5.06917	4.07031	0	220.386	246.642	137.757	0	0	0
contig_1811	0	0	0	0	0	0	0	0	0	0	0	78.8597	0
contig_1812	33.3316	37.2947	30.5777	14.0466	6.16533	25.8201	61.6433	9.7909	8.016	83.086	306.351	0	0.618343
contig_1813	2.65558	0	0	0	0	1.703	0	0	0	0	0	20.173	0
contig_1814	0	0	0	0	0	0	0	0	0	0	1.85296	37.4954	0
contig_1815	262.299	147.23	225.176	11.151	5.09137	16.6932	0	634.599	879.815	290.576	101.936	1.09661	0
contig_1816	0	0	0	0	0	0	0	0	0	0	0	0	39.0904
contig_1817	0.664662	0	0	0	0	0	0	0	0	1.1244	0	40.3925	0
contig_1818	7.98146	2.76009	3.19915	0	0	8.53072	18.3928	0	0	0	0	1.09838	0
contig_1819	0	0	0	0	0	0	0	0	0	0	0	21.7731	0
contig_1820	4.88546	2.36962	0.9613	0	0	1.70891	3.63262	0	0	4.69582	6.04301	8.36122	0
contig_1821	0.666661	0	0	0	0	0	0	0	0	24.2472	0	0	0
contig_1822	0	0	0	0	0	0	0	0	0	0	0	28.8576	0
contig_1823	0	7.51596	2.88858	1.1795	0	0	20.7915	2.69066	0	0	0	0	0
contig_1824	18.239	13.8452	27.602	0	0	8.21605	0	3.58754	5.14009	13.734	0	0.881555	0
contig_1825	8.23168	3.95669	3.5313	0	2.92419	20.8873	1.55972	0	0	18.6299	1.39713	5.07012	1.45417
contig_1826	0	3.95944	7.71001	6.1981	0	3.08388	0	0	0	0	0	0	47.1893
contig_1827	6.68208	3.56515	3.8568	0	0	4.79937	0.780765	3.59254	5.14724	14.8835	0	0	0
contig_1828	1.78354	2.37897	0	3.54671	0	0	0	0	0	18.8574	0	0	0
contig_1829	0.668984	0	0	0	0	3.08889	0	0	0	0	0	29.3866	0
contig_1830	0	0	0	0	0	0	0	0	0	0	0	0	364.887
contig_1831	6.02645	10.7178	0	0	1.10014	1.37412	8.60638	0	0	7.17414	0	0	0
contig_1832	7.81388	3.57344	1.93288	0	0	2.06165	37.303	4.50111	2.21109	4.53209	0	0	0
contig_1833	253.005	163.225	146.289	80.2269	96.4903	60.8329	115.066	281.835	325.843	0.755524	2.80465	2.2126	0
contig_1834	298.699	293.226	239.845	390.659	240.787	86.6499	331.785	90.9859	61.2161	233.755	180.984	0	0
contig_1835	0	6.36017	0	0	0	0	25.594	7.21016	0	0	0	0	0
contig_1836	8.27771	30.239	27.4399	32.6251	4.04324	20.3154	49.6673	8.11899	2.9543	0	0	0	0
contig_1837	0	0	0	0	0	0	0	0	0	0	0	0	1925.79
contig_1838	82.4449	82.0782	78.8789	1.18803	2.57657	53.4458	1.30887	41.5552	48.0746	0	0	0	0
contig_1839	1.56861	7.97062	5.8203	0	0	2.06935	0	0	0	13.4575	0	0	0
contig_1840	172.26	475.493	496.806	403.807	619.836	1013.2	89.6309	169.128	252.501	145.894	2475.29	0	3.56042
contig_1841	65.3314	69.0748	98.1583	9.22659	82.9927	6.56521	2.09859	30.7793	15.5645	0	0	0	0
contig_1842	11.4606	1.99825	1.29703	0	0	3.45861	0	6.34285	7.41859	10.074	0	0	0
contig_1843	17.5279	13.9878	24.9679	5.95821	3.32281	15.9096	16.5419	3.62449	0	46.7583	24.4605	0	0
contig_1844	4.49539	7.99488	3.89201	0	12.9251	2.76753	0.787893	0	2.2261	0	0	0	0
contig_1845	8.0917	6.79565	3.89201	45.889	5.53932	1.03782	12.8689	2.719	0	0.760476	0	0.668131	0
contig_1846	9.89448	9.19841	4.5428	0	0	1.38441	13.4004	0	2.22714	3.99437	0	0	0
contig_1847	7.64574	1.99966	2.59589	14.6079	0	1.03831	6.04334	0	0	2.2825	0	1.11407	0
contig_1848	114.911	72.3875	79.8235	123.422	13.6701	19.3818	54.6528	58.9393	66.0718	115.647	3.7658	8.91259	0
contig_1849	0	0	0	0	0	0	0	0	0	0	0	0	24.596
contig_1850	1.35115	1.60198	1.29977	0	0	0	9.47245	0	0	2.28571	0	0	0
contig_1851	6.75732	8.81293	16.901	0	0	16.2936	0	7.26598	14.1284	17.3374	0	0	0
contig_1852	2.48001	2.80675	7.48245	3.28779	0	5.89896	7.11268	0	0	0	0	0	1.89466
contig_1853	187.937	564.554	612.365	999.893	202.019	926.442	95.4298	530.379	502.755	28.4342	79.8143	0	0
contig_1854	22.3411	63.0105	71.6385	28.4212	31.8856	87.8729	5.2736	38.2181	29.0549	141.441	683.069	0	0
contig_1855	0	0	0	0	0	0	0	0	0	0	4.72718	0	3204.3
contig_1856	0	0	0	0	0	0	0	0	0	0	0	27.5417	0
contig_1857	0	0	0	0	0	0	0	0	0	0	0	35.6194	0
contig_1858	4.30082	1.61028	0	0	0	1.39355	17.9852	0	0	0	0	0	0
contig_1859	0	0	0	0	0	0	0.794026	0	0	1.34119	0	0	17.767
contig_1860	17.2358	0	0	0	0	23.3861	0	0	0	0	0	0	0
contig_1861	0.681486	0	0	0	0	0	14.333	0	0	19.7907	2.85308	0	0
contig_1862	9.9975	14.1433	10.8195	0.903672	2.23985	3.49707	0	0	0	2.49845	0	0	0
contig_1863	104.821	276.193	286.757	131.728	2.98858	458.792	55.5268	31.1729	37.5321	61.9287	1.42789	2.70353	0
contig_1864	5.68713	9.3052	8.20631	0	0	2.80097	0.797412	0	0	0.769665	0	0	0
contig_1865	0	0	0	0	0	0	0	0	0	0	0	18.4829	0
contig_1866	10.9219	4.85604	0	0	0	0	2.92454	0	0	2.88693	1.90521	0	0
contig_1867	1.13796	0	0	0	0	0	0	0	0	15.4006	0	28.865	0
contig_1868	34.8548	42.9459	52.2664	4.53015	10.8542	22.7903	22.6255	9.1859	9.02481	0	0	2.0315	0.850863
contig_1869	10.2538	4.05246	0	0	0	0	8.25362	0	0	11.3714	0	0	0.851065
contig_1870	0	0	0	0	0	0	0	0	0	0	0	394.259	0
contig_1871	7.08224	13.4081	13.8456	0	7.50701	10.197	44.0455	0	2.26264	0	0	0	0
contig_1872	0	0	0	0	0	0	0	0	0	0	19.8556	0	0
contig_1873	0.915362	0	0	0	0	0	28.0757	0	0	0	0	0	0
contig_1874	0	0	0	0	0	0	0	0	0	0	0	0	19.2632
contig_1875	2.9799	4.48431	1.98456	0	0	1.41118	17.9449	0	0	15.317	0	0	0
contig_1876	0	0	0	0	0	0	0	0	0	0	0	0	736.888
contig_1877	2.52326	2.03978	0	0	0	0	1.07211	0	0	4.6566	0	0	14.1365
contig_1878	253.932	312.903	153.583	185.198	393.834	63.9018	527.208	63.8218	40.893	0	0	0	0
contig_1879	9.40487	0	0	0	0	4.94268	0	0	0	16.2981	0	0	0
contig_1880	14.6843	2.44832	4.30399	1.2167	3.76965	3.88446	41.0179	0	0	23.4826	2.88172	0	0
contig_1881	4.36252	2.04173	1.65657	0	0	1.41355	0	0	0	8.73948	15.8608	1.36502	0
contig_1882	0	72.2774	240.202	0	1.13171	67.4968	105.167	5.55503	7.58002	0	0	0	0
contig_1883	20.2102	5.30978	2.65114	0	4.15058	4.59512	2.14678	25.9297	20.4709	0	0	3.86848	0
contig_1884	16.5396	19.2015	16.5736	0	0	3.53556	0	15.7468	9.85874	10.4924	0	1.59328	0
contig_1885	10.1124	4.08738	0.994893	0	0	2.12235	6.71349	0	0	3.30474	1.44327	0	0
contig_1886	4.82751	6.54137	7.96105	1.21903	1.13306	2.12286	0	0	0	0	0	0	5.15162
contig_1887	0	0	0	0	0	0	0	0	0	1.16694	6.7385	11.8472	0
contig_1888	0	0	0	0	0	0	1.6124	0	0	0.972681	1.92575	8.65962	0
contig_1889	11.2831	4.91426	4.65174	0	0	17.0114	8.3407	2.78551	5.32128	5.84308	0	0	0
contig_1890	0	0	0	0	0	0	0	0	0	0	0	20.5391	0
contig_1891	10.1415	15.9867	16.2967	0	24.9932	3.19269	0	0	0	0	0	0	0
contig_1892	0	0	0	0	2.2732	1.41966	19.3999	0	0	0	0	0	0
contig_1893	28.8318	16.4084	17.9726	0	3.03166	46.8599	83.8168	3.72026	3.80731	73.9418	5.31107	22.6256	0
contig_1894	0.69213	0	0	0	0	0	0	0	0	0	0	0	24.5584
contig_1895	547.837	957.891	588.053	752.586	604.348	228.019	1553.11	125.619	101.323	0	0	0	0
contig_1896	106.46	271.475	219.596	142.36	33.0089	264.793	1485.96	30.729	45.7426	350.62	732.842	0	0
contig_1897	61.2559	27.9547	28.3515	5.20956	6.07645	7.47114	21.6073	91.3438	90.8102	1.36864	1.93548	4.3517	0
contig_1898	0	0	0	0	0	0	0	0	0	0	0	0	19.0076
contig_1899	1.15661	0	0	0	1.90026	0	0	0	0	2.54359	8.71596	0	0
contig_1900	163.318	48.203	37.4384	4.60666	4.94783	24.6013	92.8425	108.356	83.3597	16.4593	0	0.688602	0
contig_1901	1.85414	14.4267	9.69854	6.75969	0	8.2044	0	0	0	12.5465	0	0	0
contig_1902	106.613	103.872	127.419	11.3686	588.315	125.206	11.1031	144.856	95.6422	242.892	800.506	0	0
contig_1903	16.4674	0	0	0	0	13.2079	0	0	0	0	0	0	0
contig_1904	0	0	0	0	0	0	0	0	0	0.588543	2.91304	72.3906	0
contig_1905	21.1266	4.54177	3.34999	0	0	0	0	9.36136	8.43076	4.71289	0	0	0
contig_1906	0.92909	2.06544	0	0	0	0	4.34237	0	0	0	0	16.1101	0.867535
contig_1907	21.1368	8.67485	7.37353	3.07928	0	3.93239	5.69936	0	0	109.431	0	0	0
contig_1908	0	5.78743	2.68323	0	0	1.431	14.1229	0	0	0	0	0	0
contig_1909	51.8344	127.737	135.839	51.1531	19.0946	77.2738	153.723	14.9963	15.3472	0	0	0	0
contig_1910	6.28961	7.87152	11.7648	0	0	0	0	0	0	0	0	0	0
contig_1911	10.0192	2.90074	0	0	0	0	7.35086	0	0	5.3213	0	0	0
contig_1912	8.8779	10.803	11.1249	3.40698	1.15153	7.55112	21.5656	0	0	6.32361	0	0	0
contig_1913	0	0	0	0	0	0	0	0	0	0	0	26.6277	0
contig_1914	0	0	0	0	0	0	0	0	0	0	0	27.7989	0
contig_1915	11.459	11.2294	16.1974	0	0	11.1578	19.1274	3.7719	7.72032	0	0	0	0
contig_1916	329.738	403.012	389.075	304.137	771.893	9.35812	28.1446	317.783	123.525	0	0	0	0
contig_1917	7.72102	3.74497	0	0	0	1.08031	5.74102	0	0	2.77062	0	0	0
contig_1918	313.754	545.517	773.466	47.1471	10.7633	100.829	0	165.101	179.199	336.829	330.102	1.15914	0
contig_1919	209.761	99.2028	85.5614	39.1493	72.0066	87.2938	501.144	44.4172	58.0296	0	0	0	0
contig_1920	0	0	0	0	0	0	0	0	0	0	0	0	12.2672
contig_1921	0	4.1743	3.38683	4.3563	0	0	0	0	0	0	0	0	0
contig_1922	2.58438	1.25352	4.06818	2.49175	0	2.89281	23.3341	0	0	0	0	0	0
contig_1923	0	0	0	0	0	0	0	0	0	0	0	2594.23	0
contig_1924	7.75504	7.52293	6.78196	2.8039	1.93049	6.51041	7.963	2.84277	0	21.8651	0	0	0
contig_1925	16.6973	0	0	0	0	18.8217	0	0	0	6.56435	0	0	0
contig_1926	0	0	0	0	0	0	1.09942	0	0	0	0	26.1046	0
contig_1927	154.82	82.4352	86.2364	44.9174	34.4049	101.759	283.445	163.185	122.728	4.57739	7.38789	0	0
contig_1928	6.8284	24.7069	33.6365	0	0	5.07358	1.65075	0	7.77333	0	0	0	0
contig_1929	7.06386	5.02513	1.01929	5.30665	0	0	1.1005	0	0	8.76319	0	0	2.63834
contig_1930	1.88416	6.70181	6.11724	0.936698	0	6.88727	11.0077	0	0	0	0	0	1.09958
contig_1931	4.71155	10.8931	14.2771	731.741	0	11.965	0	0	0	30.8855	0	0	0
contig_1932	46.4202	95.5477	105.064	79.9708	406.885	200.554	23.1275	58.9092	66.1219	2.79034	0	0	0
contig_1933	7.54033	4.19069	5.1002	0	2.70998	3.26399	19.8236	0	0	0	0	0	0
contig_1934	0.943005	7.54694	15.3081	0	0	2.53991	0	0	0	0	0	0	7.48448
contig_1935	9.6658	2.09637	0	0	0	0	0	4.75308	0	37.2893	0	0	0
contig_1936	124.424	79.3598	64.7296	87.6401	205.588	30.8872	133.796	29.5126	11.6915	0	0	0	0
contig_1937	0	0	0	0	0	0	0	0	0	0	0	22.2458	0
contig_1938	2.3639	7.56738	1.0233	0	0	0	3.03829	0	0	15.396	1.97932	0	0
contig_1939	0	0	0	0	0	0	0	0	0	0	0	647.48	0
contig_1940	55.3833	76.6089	78.8915	48.3209	8.16602	218.201	373.065	12.4067	14.8458	1.20117	0	0	0
contig_1941	82.1283	83.3438	81.6237	6.90298	0	178.859	3.59514	44.8551	35.161	0	0	10.7876	0
contig_1942	0	0	0	0	0	0	0	0	0	0	0	109.075	0
contig_1943	0	0	0	0	0	0	0	0	0	0	0	213.694	0
contig_1944	15.185	15.1909	16.4336	0	0	0	0	5.74034	3.91644	9.43239	0	0	0
contig_1945	2.37442	0	0	0	0	2.55812	0	0	0	0	0	15.2923	0
contig_1946	14.4875	17.7402	28.1018	0	1.56082	40.94	5.55013	2.87301	3.92031	0	0	0	0
contig_1947	0	1.26747	0	0	0	0	0	0	0	0.803749	21.383	0	0
contig_1948	6.6533	5.07114	5.82886	1.26006	0	2.56002	22.7668	0	2.35335	2.21086	0	0	0
contig_1949	15.9283	0	0	0	0	16.4654	0	0	0	0	0	0	0
contig_1950	0	0	0	0	0	0	0.833344	0	0	1.40761	0	1.64891	46.6168
contig_1951	0	0	0	0	0	0	0	0	0	0	0	34.6356	0
contig_1952	23.3039	57.9385	53.5281	4.09823	20.3158	25.6192	13.059	11.5063	21.9809	0	0	0	0
contig_1953	119.789	75.8133	82.8171	60.6177	23.8674	80.6373	51.757	47.0538	60.5375	460.281	0	0	0
contig_1954	0	0	0	0	0	1.09987	0	0	0	0	0	120.609	0
contig_1955	148.588	10.1801	7.91548	0	0	10.6453	0	85.5925	128.342	192.254	0	0	0
contig_1956	0.954962	1.69836	0	0	0	0	3.90538	0	0	0	0	3.0752	29.2029
contig_1957	0	0	0	0	0	0	0	0	0	0	1.50299	225.523	0
contig_1958	0	0	0	0	0	0	0	0	0	0	1.50374	187.674	0
contig_1959	3.59272	5.11162	8.29466	5.08046	17.3146	9.95318	0.83958	4.82896	4.74427	4.6596	0	0	0.670938
contig_1960	0	0	0	0	0	0	0	0	0	0	0	25.637	0
contig_1961	3.11525	1.70472	0	0	0	0	4.2	2.89882	0	18.0396	9.53081	0	0
contig_1962	5.51296	0	0	0	0	0	3.92098	0	0	10.5426	0	0	0
contig_1963	0	0	1.72978	0	0	1.84502	0	0	0	0	0	26.844	0
contig_1964	1.91947	0	0	0	0	0	0	0	0	0	19.0854	0	0
contig_1965	4.79867	0	0	0	0	0	3.3642	0	0	12.3797	0	0	0
contig_1966	7.68748	4.69972	2.07989	1.27393	0	2.21846	14.8771	0	0	0	0	0	0
contig_1967	0	0	0	0	0	0	1.40561	0	0	0	2.01453	33.8515	0
contig_1968	4.09524	6.42639	4.17126	4.79041	1.58314	1.85382	4.5036	0	0	3.0564	2.01706	22.9142	0
contig_1969	15.9072	11.1447	22.6057	0	1.58393	91.9954	1.40808	5.83111	11.9351	0	0	0	0
contig_1970	0	21.9817	35.2984	2.04823	0	23.3826	3.00874	0	0	0	0	0	0
contig_1971	956.598	118.763	157.584	7.35083	0	209.639	0	1382.32	1124.57	3909.84	0	0	0
contig_1972	4.34159	4.7186	2.43629	0	2.37769	1.11369	11.2731	0	0	4.69237	0	0	0
contig_1973	7.00182	2.14698	0	7.04184	1.19004	0	1.12845	0	0	9.59841	0	0	0.676337
contig_1974	4.34814	0	4.1828	0	0	8.55115	0	3.89621	0	0	0	0	11.278
contig_1975	333.599	164.541	172.192	212.002	192.09	110.421	559.427	46.7545	36.6839	0	0	0	0
contig_1976	4.10761	8.16467	5.22982	0	0	3.34695	9.0344	0	0	0	0	0	0
contig_1977	21.5046	1.28916	1.74327	0	0	1.11565	0	116.916	156.344	0	0	0	0
contig_1978	7.25055	7.30707	2.4412	1.28162	1.58832	1.85988	3.95354	0	0	1.63542	0	7.4236	0
contig_1979	0	0	0	0	0	0	0	0	0	0	4.05139	43.388	0
contig_1980	13.5514	0	0	0	0	14.5254	0	0	0	0	0	0	0
contig_1981	6.29173	3.01259	2.44427	0	0	1.48978	13.5721	0	0	0.818739	0	0	0
contig_1982	0	0	0	0	0	0	0	0	0	0	0	12.2284	0
contig_1983	942.303	28.4115	30.0372	0	0	24.215	0	759.341	1149.08	3896.95	0	0	0
contig_1984	0.968446	1.29176	0	0	0	0	1.98026	0	0	29.2847	0	0	0
contig_1985	139.491	220.516	223.296	221.526	251.063	5.5909	14.7142	83.9797	49.5682	0	0	0	0
contig_1986	13.3229	0	0	0	0	8.9477	0	0	0	0	0	0	0
contig_1987	18.6614	0	0	0	0	11.5633	0	0	2.40028	0	0	0	0
contig_1988	4.36241	6.0343	4.19653	0	5.17637	0	15.8581	0	0	4.71488	0	0	0
contig_1989	5.33992	9.92852	8.05555	0.965348	0	4.10932	1.98527	0	0	1.43714	0	0	0
contig_1990	2.18506	1.72714	4.20396	4.5061	35.1021	1.12101	3.12049	0	0	0	0	1.2028	0
contig_1991	4.37123	3.02325	8.05962	0	0	4.48517	3.97254	0	0	13.7624	0	0	0
contig_1992	45.1694	63.9202	71.8358	27.3654	5.98482	4.48517	5.39131	0	7.2154	12.3246	0	72.6678	0
contig_1993	0	1.72757	0	2.57556	0	1.12129	0	0	0	0	0	79.4052	2.72108
contig_1994	4.37234	0	0	0	1.19727	0	8.79857	0	0	4.52015	0	0	0
contig_1995	0	1.7302	0	1.28974	0	1.49733	1.70511	0	0	0	0	38.558	1.13551
contig_1996	116.53	160.517	159.021	37.0894	71.1458	217.916	671.129	22.5621	25.7002	3.70393	5.60172	74.9661	0
contig_1997	8.75797	16.0084	13.3395	39.6695	20.7842	1.87213	20.1822	7.8477	0	3.70393	6.62021	33.9878	0
contig_1998	0	0	0	0	0	0	0	0	0	0	0	0	20.9039
[truncated: 2,586 more rows]
