# Supplementary material for: Evaluation of bias induced by viral enrichment and random amplification protocols in metagenomic surveys of saliva DNA viruses
Source: Microbiome. 2018 Jun 28;6:119. doi: 10.1186/s40168-018-0507-3 (PMC6022446; doi:10.1186/s40168-018-0507-3)
Supplement: Supplementary file 13 — Table S9. Bray-Curtis dissimilarities among saliva viromes. Table S10. Sørensen indexes among saliva viromes. Table S11. Pearson’s correlations of normalised cross-contig abundances among nine viromes derived from the same saliva sample and four additional saliva viromes. (XLSX 200 kb) [file 40168_2018_507_MOESM13_ESM.xlsx]

## Sheet: Hoja1
Table S9. Bray-Curtis dissimilarities among saliva viromes
	Unamp1	MDA_G1	MDA_G2	MDA_G3	MDA_G4	MDA_T1	MDA_T2	SISPA1	SISPA2	Unamp2	Sa101	SaC25
MDA_G1	0.37264
MDA_G2	0.381603	0.0940475
MDA_G3	0.582323	0.405383	0.430814
MDA_G4	0.652498	0.488179	0.500691	0.59998
MDA_T1	0.458278	0.332078	0.313657	0.523845	0.603021
MDA_T2	0.541835	0.561143	0.615538	0.653027	0.704073	0.673833
SISPA1	0.508511	0.553202	0.537975	0.693481	0.740889	0.548152	0.768044
SISPA2	0.514105	0.559517	0.540961	0.682639	0.74199	0.530822	0.780529	0.156542
Unamp2	0.625822	0.73007	0.721369	0.831274	0.885585	0.731901	0.854213	0.741405	0.733182
Sa101	0.816732	0.800198	0.800952	0.878176	0.874616	0.760285	0.888891	0.754213	0.749806	0.796302
SaC25	0.978888	0.982295	0.981462	0.987796	0.989938	0.980781	0.981288	0.989949	0.989822	0.976407	0.983081
Sa33	0.99229	0.992334	0.991768	0.99604	0.998015	0.992033	0.994991	0.996144	0.995628	0.994504	0.996069	0.992768
Table S10. Sørensen indexes among saliva viromes
	Unamp1	MDA_G1	MDA_G2	MDA_G3	MDA_G4	MDA_T1	MDA_T2	SISPA1	SISPA2	Unamp2	Sa101	SaC25
MDA_G1	0.143134
MDA_G2	0.145763	0.0860441
MDA_G3	0.347323	0.277369	0.274493
MDA_G4	0.406269	0.331797	0.339154	0.245086
MDA_T1	0.118788	0.156943	0.136193	0.323566	0.379448
MDA_T2	0.218575	0.178452	0.199483	0.286244	0.339941	0.238935
SISPA1	0.378296	0.32971	0.327462	0.316327	0.28	0.353018	0.389591
SISPA2	0.367802	0.326599	0.319454	0.324829	0.283911	0.343309	0.392917	0.122907
Unamp2	0.3015	0.320505	0.333333	0.443278	0.487717	0.373761	0.355816	0.470127	0.47619
Sa101	0.63455	0.612608	0.614293	0.636491	0.651869	0.632274	0.616529	0.679274	0.692881	0.490208
SaC25	0.726057	0.730704	0.708463	0.748943	0.81024	0.703824	0.707912	0.816661	0.81912	0.690877	0.651445
Sa33	0.794388	0.775772	0.769419	0.806452	0.858577	0.778652	0.78467	0.850444	0.84788	0.787075	0.733687	0.691943
Table S11. Pearson’s correlations of normalized cross-contig abundances among nine viromes derived from the same saliva sample and four additional saliva viromes
	Unamp1	MDA_G1	MDA_G2	MDA_G3	MDA_G4	MDA_T1	MDA_T2	SISPA1	SISPA2	Unamp2	Sa101	SaC25
MDA_G1	0.65
MDA_G2	0.64	0.98
MDA_G3	0.31	0.76	0.7
MDA_G4	0.24	0.52	0.57	0.2
MDA_T1	0.59	0.76	0.76	0.61	0.31
MDA_T2	0.49	0.41	0.36	0.2	0.19	0.28
SISPA1	0.55	0.42	0.41	0.16	0.1	0.48	0.12
SISPA2	0.55	0.44	0.44	0.21	0.11	0.53	0.12	0.96
Unamp2	0.49	0.22	0.25	0.07	0.04	0.27	0.03	0.32	0.33
Sa101	0.33	0.28	0.28	0.1	0.06	0.4	0.06	0.49	0.45	0.21
SaC25	-0.05	-0.04	-0.04	-0.02	-0.02	-0.03	-0.03	-0.02	-0.02	-0.02	-0.02
Sa33	-0.04	-0.03	-0.03	-0.01	-0.02	-0.02	-0.03	-0.01	-0.02	-0.02	-0.02	-0.02
